# Supplementary material for: Low expression of INMT is associated with poor prognosis but favorable immunotherapy response in lung adenocarcinoma
Source: Front Genet. 2022 Nov 10;13:946848. doi: 10.3389/fgene.2022.946848 (PMC9686007; doi:10.3389/fgene.2022.946848)
Supplement: Supplementary file 1 [file Presentation1.zip]

Archive with 3 entries (3 files):
- Supplementary Figures & Tables.PDF
- Supplementary Table 3.XLSX
- Supplementary Table 4.XLSX
