# Supplementary material for: Low expression of INMT is associated with poor prognosis but favorable immunotherapy response in lung adenocarcinoma
Source: Front Genet. 2022 Nov 10;13:946848. doi: 10.3389/fgene.2022.946848 (PMC9686007; doi:10.3389/fgene.2022.946848)
Supplement: Supplementary file 1 [file Presentation1.zip › Supplementary Table 3.XLSX]

## Sheet: Sheet1
Table S3. GSEA results of KEGG data sets between high and low INMT groups in the TCGA-LUAD cohort.
ID	Description	setSize	enrichmentScore	NES	pvalue	p.adjust	qvalues	rank	leading_edge	core_enrichment
hsa03010	Ribosome	151	-0.609823	-2.81793	1e-10	3.23e-09	1.54737e-09	7681	tags=62%, list=23%, signal=48%	6224/51187/6147/6160/6230/6130/6129/6136/6235/6171/6202/3921/64928/6176/6181/6152/6143/6150/6133/55052/7311/6218/6170/124995/6141/6222/6168/6156/6139/29074/51023/6187/6128/6217/6188/6142/25873/51121/65008/6233/55168/2197/64981/6155/6173/29093/6204/64963/64965/51318/10573/6167/51373/6132/51021/64983/54948/6209/51073/54460/6223/51263/51116/51081/6165/51264/6231/6201/9801/6169/6227/200916/6175/11224…
hsa03030	DNA replication	36	-0.868994	-2.98274	1e-10	3.23e-09	1.54737e-09	2256	tags=78%, list=7%, signal=73%	10714/54107/56655/246243/3978/5424/6742/5558/6119/4174/5425/4172/5426/5982/23649/5985/5111/5983/5557/4175/4176/1763/10535/2237/4171/4173/5984/5427
hsa03040	Spliceosome	143	-0.658945	-2.98079	1e-10	3.23e-09	1.54737e-09	7248	tags=69%, list=22%, signal=54%	8559/5356/26831/10286/22985/24148/5093/3178/23450/1665/3190/83443/23020/3192/220988/4670/6432/9939/2521/10946/988/199746/26121/9410/6426/6428/11017/8449/10285/22938/11157/26835/10084/27258/9129/26827/101954271/51503/10523/9984/6427/3306/56259/10907/6434/55660/10915/9416/6100/6629/10713/26864/51729/10992/9343/11338/4686/22916/3183/84844/8175/26834/84991/57461/51690/9092/6634/23350/25766/51639/2282…
hsa03050	Proteasome	45	-0.792696	-2.84464	1e-10	3.23e-09	1.54737e-09	4557	tags=84%, list=14%, signal=73%	5689/5719/5713/5707/5682/5700/10197/5714/23198/5702/5705/5706/5715/5701/5718/5694/5683/5684/5698/5687/5685/5709/5686/51371/5690/5695/5710/5688/5704/5721/5708/11047/5717/5692/10213/5691/5693/3458
hsa04020	Calcium signaling pathway	238	0.621223	1.77369	1e-10	3.23e-09	1.54737e-09	5442	tags=48%, list=16%, signal=40%	148/2255/2066/1812/845/2903/4916/6547/1128/2254/1129/153/22953/7134/3973/154/4842/155/185/3082/1910/6262/2263/5737/108/146/10800/5579/1816/776/2252/775/3356/4915/6869/114/9630/147/2261/26281/5350/5137/8817/5136/3360/57118/4638/5733/5024/3270/2247/115/5332/5023/51196/1131/5156/8912/814/5336/5153/57172/5333/815/91807/3709/5330/3791/5027/8913/779/3708/844/3357/1909/2264/491/9127/7852/80310/6546/2185…
hsa04024	cAMP signaling pathway	218	0.618195	1.75976	1e-10	3.23e-09	1.54737e-09	5579	tags=44%, list=17%, signal=36%	2890/64399/477/1080/1812/2903/84152/6751/1128/1129/153/1908/5602/1261/3973/154/116/5348/6262/5143/2735/10021/482/108/1262/2353/4881/9568/1816/117/776/2740/5732/775/114/5350/111/3360/480/5733/4158/115/1906/627/7432/5727/51196/5140/814/5295/56670/815/1394/1395/51738/779/4886/2696/90993/1909/4772/491/7252/5567/476/11069/113/817/196883/5142/10257/5144/2149/10398/3725/1259/1907/5293/107/3355/2737/9586…
hsa04060	Cytokine-cytokine receptor interaction	293	0.595621	1.70507	1e-10	3.23e-09	1.54737e-09	5740	tags=44%, list=17%, signal=37%	2662/6358/27178/90865/1524/1271/651/653/3568/6363/9547/60401/1235/6368/2829/959/151449/85480/3598/6361/23495/1233/655/284340/2690/6362/6357/729230/4804/1236/9518/650/3575/1441/8200/6360/6376/3577/8995/3953/9173/3579/3603/944/3593/3558/7048/1437/643/920/3570/9966/10803/5473/2660/149233/6367/1896/64109/7042/1439/6387/3572/269/94/146433/3565/8741/608/11009/163702/2920/654/6366/1436/939/55504/4050/63…
hsa04080	Neuroactive ligand-receptor interaction	347	0.585647	1.68495	1e-10	3.23e-09	1.54737e-09	5519	tags=42%, list=17%, signal=35%	186/2890/6344/1511/148/5179/114131/1812/2903/6751/1268/150/1128/1129/153/22953/7433/1908/3973/154/1269/155/185/116/1910/1135/2922/59350/5745/2894/5737/2690/146/4161/2900/9568/10800/2917/1816/122042/117/59340/718/2740/10203/9934/5732/2562/9340/56923/3356/53829/1901/6869/8001/5734/3953/147/2913/2561/4543/3360/8973/10316/2567/5733/7068/27334/5024/5739/554/64106/140/8698/4158/286530/3062/1906/4889/28…
hsa04110	Cell cycle	126	-0.688905	-3.10828	1e-10	3.23e-09	1.54737e-09	2743	tags=54%, list=8%, signal=50%	545/3065/4999/994/7709/8379/1874/64682/9126/10971/51433/4609/3066/7027/5885/7534/1019/2810/1032/9184/1031/7532/51529/5001/1871/51434/5591/1021/4174/4172/10459/5933/1017/5111/1029/9134/11200/4175/27127/4176/8317/6502/10926/1870/4171/4173/1869/9232/1111/4085/993/23594/4998/898/995/891/5347/9088/699/983/990/890/9133/701/9700/7272/8318/991
hsa04514	Cell adhesion molecules	140	0.705062	1.96947	1e-10	3.23e-09	1.54737e-09	4997	tags=55%, list=15%, signal=47%	51208/9075/8516/22854/6403/9073/959/3680/57863/933/4685/257194/23114/3127/3111/57689/6693/23705/9369/58494/10686/940/3115/3113/3123/9378/3122/3117/90952/5010/1003/5788/7122/100506658/920/5175/6614/3118/3119/947/3108/94030/6401/3385/6402/3112/3109/3676/3683/3684/6404/4684/64101/9379/3689/83700/1272/3383/1013/6900/941/4099/29851/5797/23308/3384/923/1002/914/10666/214/3133/942/137075/22871/4756/54413
hsa03013	Nucleocytoplasmic transport	105	-0.569848	-2.42934	1.91633e-10	5.16565e-09	2.47466e-09	5484	tags=51%, list=17%, signal=43%	23214/10073/10921/6396/25909/59343/53371/23511/30000/79228/55705/9984/3836/7341/23225/23636/9688/9972/5411/3843/4686/23534/387082/22916/129401/81929/8086/6613/65109/7514/3837/3840/51068/4116/8480/57510/5905/79902/29107/57122/23165/55110/1917/84321/79711/9775/9631/79023/5901/11260/55706/1434/10189/3838
hsa04640	Hematopoietic cell lineage	95	0.710921	1.94816	1.91913e-10	5.16565e-09	2.47466e-09	4501	tags=59%, list=14%, signal=51%	913/911/909/910/931/3568/2208/1380/933/948/2322/3127/3111/1378/3575/1441/3115/3113/3123/3122/951/3117/1437/920/3570/3815/945/921/3118/3119/947/3108/930/3112/3109/3676/3684/3565/2814/912/3690/1436/2811/1438/3672/1604/3563/2815/3554/917/916/914/966/960/3590/3675
hsa03008	Ribosome biogenesis in eukaryotes	94	-0.579488	-2.49511	3.18285e-10	7.90816e-09	3.7885e-09	5554	tags=52%, list=17%, signal=44%	28987/1457/1459/10813/55226/57455/10775/166378/65083/9790/10885/29889/51096/26354/55813/27341/10199/55127/10556/10557/29102/5822/7514/138716/3692/6949/54433/55505/92856/51068/51367/1460/84128/23160/51602/55341/83732/10436/2091/54913/29107/55131/10940/10528/23560/1736/10799/5901/10248
hsa03430	Mismatch repair	23	-0.850896	-2.60254	7.01293e-10	1.61798e-08	7.75113e-09	1887	tags=57%, list=6%, signal=53%	2956/3978/5424/6742/4436/6119/5425/5982/5985/5111/5983/5984/9156
hsa04270	Vascular smooth muscle contraction	131	0.657252	1.8368	1.63099e-09	3.51205e-08	1.68249e-08	5183	tags=49%, list=16%, signal=41%	5319/84647/148/4629/123745/5320/255189/8399/1908/185/50487/2977/108/146/4881/5579/776/10203/775/114/147/111/10268/5592/4638/72/5739/4660/115/1906/5322/5332/3778/10242/5588/10266/26279/91807/3709/5330/779/94274/3708/1909/64600/59/5567/4628/5581/391013/553/8605/113/196883/4882/10398/3779/1907/107/5580/340156/135/778/2776
hsa03460	Fanconi anemia pathway	49	-0.682606	-2.58985	2.30701e-09	4.53654e-08	2.17328e-08	4995	tags=59%, list=15%, signal=50%	548593/2188/545/79728/8940/5889/7398/2178/80198/80010/55120/57697/79008/2176/3280/6119/675/2177/2189/116028/2175/641/672/83990/2187/55215/5888/29089/146956
hsa03440	Homologous recombination	37	-0.747837	-2.58093	2.38766e-09	4.53654e-08	2.17328e-08	5544	tags=70%, list=17%, signal=59%	7156/5893/5932/29086/79728/4683/8940/5889/10714/80198/5424/6742/580/6119/5425/11073/7517/675/25788/641/672/83990/7516/5888/146956/8438
hsa04672	Intestinal immune network for IgA production	45	0.784502	2.01592	1.132e-08	1.93067e-07	9.24908e-08	5221	tags=76%, list=16%, signal=64%	5284/959/23495/3127/3111/940/3115/3113/3123/3122/3117/3558/10803/3118/3119/3108/57379/3112/3109/3676/6387/3565/8741/608/941/7852/3586/29851/115650/23308/942/7040/10673/3695
hsa00190	Oxidative phosphorylation	106	-0.519514	-2.20113	1.13569e-08	1.93067e-07	9.24908e-08	5429	tags=58%, list=16%, signal=48%	9550/4716/374291/155066/29796/4714/4722/533/4718/90423/6390/4717/4700/9167/27089/51079/6389/4720/1327/4729/126328/4706/4708/7381/4694/4725/4707/7384/7386/54539/4713/4711/4709/4723/4701/1349/4702/4712/495/1347/9377/245973/9296/4715/1345/10063/1329/55967/4728/4710/4704/1340/1351/440567/1337/7388/4726/1537/54205/125965/170712
hsa04610	Complement and coagulation cascades	85	0.696727	1.8892	1.19912e-08	1.93658e-07	9.27738e-08	4794	tags=60%, list=14%, signal=51%	730/2160/729/732/1361/722/3053/2/1380/2162/5648/7450/5265/1378/1191/718/721/1675/720/11326/2159/2157/5627/3426/7056/5327/3684/5345/731/3689/727/710/2266/719/10747/1604/728/7448/717/3818/5340/966/3075/713/2149/7035/715/9002/3687/714/712
hsa05414	Dilated cardiomyopathy	95	0.679615	1.86237	1.98355e-08	3.05089e-07	1.46156e-07	4536	tags=46%, list=14%, signal=40%	9254/1674/6442/6547/8516/153/7134/6445/3680/3908/59285/6262/4634/108/27092/776/775/8515/6444/3694/114/5350/111/55799/785/1756/115/3676/7042/782/3479/70/3690/779/3672/3679/6546/7139/5567/113/196883/107/3675/7040
hsa04970	Salivary secretion	91	0.682129	1.85748	4.56389e-08	6.70062e-07	3.21001e-07	7663	tags=68%, list=23%, signal=53%	1755/477/148/1473/362/153/154/4842/155/2977/482/108/146/5579/55503/1470/4069/114/147/111/5592/480/280/115/5332/3778/1131/3709/5330/3708/5593/491/6844/5567/476/113/1471/196883/820/107/1469/276/277/952/2776/493/5542/478/6263/6558/683/5578/278/492/5555/279/4589/727897/3710/481/6548/486
hsa04972	Pancreatic secretion	101	0.659756	1.81767	4.82311e-08	6.77332e-07	3.24484e-07	6609	tags=57%, list=20%, signal=46%	6344/5319/84647/1361/477/1080/1359/5320/8399/6262/50487/482/108/8671/5579/3784/114/111/480/280/115/5322/5332/3778/1131/26279/3709/5330/3708/491/64600/476/1357/391013/5644/5874/113/196883/760/107/276/277/952/2776/493/1179/478/1811/1360/6558/9635/5408/489/683/51032/5578/278/492
hsa04512	ECM-receptor interaction	88	0.673666	1.83316	1.12597e-07	1.51537e-06	7.25956e-07	5787	tags=56%, list=17%, signal=46%	131873/256076/7143/7148/8516/1285/341640/3680/3908/158326/7060/255743/948/1286/7450/80144/8515/3694/63923/10319/9899/3676/3339/1311/1288/1101/22987/2814/3690/2811/3672/3679/7448/1297/2815/3909/5649/960/1293/3675/3913/961/3910/7057/3695/6382/22798/1287/1298
hsa04261	Adrenergic signaling in cardiomyocytes	149	0.611019	1.71005	1.2254e-07	1.58322e-06	7.5846e-07	3839	tags=34%, list=12%, signal=30%	186/9254/6332/477/148/6330/6547/153/7134/154/185/59285/6262/4634/482/108/146/3753/27092/776/775/3784/114/147/5350/111/5294/480/55799/785/115/5332/23533/782/5521/70/815/5330/779/90993/596/146850/491/6546/7139/5567/476/11069/113/817/196883
hsa04014	Ras signaling pathway	227	0.566908	1.61778	1.48742e-07	1.84783e-06	8.85226e-07	5818	tags=38%, list=18%, signal=31%	5319/84647/2255/5923/2903/123745/5320/284/2254/255189/8399/5602/3082/50487/7010/51378/2263/2788/2322/5579/4804/10235/5063/2252/4915/115727/2261/26281/53358/8817/3815/51365/23179/2247/9771/5322/283455/627/4908/51196/5156/5295/3479/5336/26279/54331/1436/83593/3791/2264/64600/2113/4909/80310/5567/2793/10125/25759/391013/8605/64926/5159/5966/7535/2324/4803/9846/5293/10000/5924/94235/4254/25780/56034/…
hsa05322	Systemic lupus erythematosus	51	0.734354	1.91045	2.54705e-07	3.04703e-06	1.45971e-06	4794	tags=69%, list=14%, signal=59%	730/729/732/1511/2903/1991/959/3127/3111/718/721/940/3115/3113/3123/720/3122/3117/3118/3119/3108/3112/3109/731/727/941/3586/717/2212/713/2215/715/942/714/712
hsa04022	cGMP-PKG signaling pathway	163	0.592941	1.66876	3.26354e-07	3.76472e-06	1.80353e-06	5341	tags=42%, list=16%, signal=35%	477/148/6547/150/153/154/155/185/1910/2977/7225/482/108/146/4881/776/775/114/147/5350/4208/111/5294/5592/4638/480/140/115/8654/5332/23533/3778/5140/10242/5138/91807/3709/5330/152/779/90993/146850/3708/5593/1909/4772/491/3764/2626/4773/6546/476/5581/113/196883/4882/10398/1259/3779/107/9586/10000/4775/340156/778/134/2776/493
hsa04925	Aldosterone synthesis and secretion	98	0.64879	1.78113	4.34863e-07	4.84347e-06	2.32032e-06	5885	tags=51%, list=18%, signal=42%	477/3777/3762/185/482/108/4881/5579/776/775/114/111/57118/480/4158/115/1583/5332/3164/8912/814/5138/57172/815/3709/5330/8913/779/90993/3708/491/5567/476/5581/113/817/196883/3284/1589/107/8536/9586/5587/8911/778/2776/493/478/4929/183
hsa04924	Renin secretion	67	0.687155	1.83454	6.81644e-07	7.33904e-06	3.51585e-06	5469	tags=55%, list=16%, signal=46%	358/153/1908/154/155/185/116/2977/4881/117/776/5732/775/5734/5137/111/5136/1636/1906/5332/3778/5140/5153/3709/5330/779/3708/5593/1909/5567/3759/5972/1907/778/134/2776/1179
hsa04510	Focal adhesion	198	0.56713	1.61235	7.63554e-07	7.95574e-06	3.81129e-06	5787	tags=37%, list=17%, signal=31%	131873/5923/256076/7143/7148/8516/859/1285/5602/3680/3908/3082/7060/1286/8395/7450/5579/5063/8515/3694/63923/53358/10319/857/4638/4660/3676/1311/1288/5156/1101/5295/3479/3690/91807/3791/64098/894/596/3672/3679/80310/7448/1297/25759/858/5159/3909/2316/2324/5649/10398/3725/1293/5293/896/3675/10000/56034/340156/3913/2534/5154/3910/7057/3695/55742/22798/5170/5880/7409/824/1287/1298
hsa05410	Hypertrophic cardiomyopathy	90	0.662092	1.80241	8.42574e-07	8.50473e-06	4.07429e-06	3495	tags=38%, list=11%, signal=34%	9254/1674/6442/6547/8516/7134/6445/3680/3908/59285/6262/4634/27092/776/775/8515/6444/3694/55799/785/1636/1756/1906/3676/7042/782/3479/70/3690/779/3672/3679/6546/7139
hsa05150	Staphylococcus aureus infection	92	0.647956	1.76991	1.59819e-06	1.55254e-05	7.43764e-06	5783	tags=57%, list=17%, signal=47%	342574/6403/5648/3127/3111/718/721/1675/3115/3113/3123/720/3122/3117/3860/3118/3119/3108/3426/3112/3109/3683/3684/6404/3689/727/3383/2266/54474/719/10747/2359/728/3586/2357/717/5340/3075/2212/713/2215/820/2358/715/5724/714/712/192666/716/125115/2213/3882
hsa04151	PI3K-Akt signaling pathway	352	0.512441	1.47509	1.63426e-06	1.55254e-05	7.43764e-06	5891	tags=35%, list=18%, signal=29%	131873/2255/2066/256076/7143/7148/1128/8516/284/2254/1129/1285/3680/3908/3082/8115/7060/7010/51378/2263/2788/2690/1286/7450/2322/4804/2252/3575/1441/8515/4915/3694/63923/2261/26281/10319/8817/5294/7097/3558/3570/3815/7099/2247/930/3676/23533/1311/627/4908/23566/3164/1288/5156/3565/1101/5295/5521/3479/3690/54331/6446/1436/3791/90993/894/596/146850/374/3672/2264/3679/4909/3563/80310/9223/7448/1297/…
hsa00590	Arachidonic acid metabolism	59	0.68721	1.80836	2.41703e-06	2.18432e-05	1.04642e-05	4502	tags=47%, list=14%, signal=41%	5319/84647/247/123745/27306/5320/255189/5730/8399/50487/246/5740/240/5322/26279/113612/2053/4056/2878/6916/64600/2687/391013/8605/151056/5742/4048/1555
hsa04062	Chemokine signaling pathway	188	0.567681	1.60851	2.43453e-06	2.18432e-05	1.04642e-05	5765	tags=44%, list=17%, signal=36%	6358/1524/6363/9547/1235/6368/2829/6361/1233/108/2788/6362/5579/6357/729230/1236/10235/6360/6376/3577/114/3579/53358/111/6011/5294/643/1794/10803/5473/3702/6367/115/5332/23533/6387/9844/5295/2268/5336/2920/54331/2869/6366/408/5330/6369/1237/146850/58191/7852/2185/5567/1230/2793/25759/3055/57580/113/196883/1234/7454/5293/107/10000/653361/5580/5590/94235/2309/2833/10563/3717/2776/1232/409/5880/1066…
hsa04310	Wnt signaling pathway	163	0.573515	1.61408	2.96142e-06	2.58524e-05	1.23849e-05	5453	tags=37%, list=16%, signal=31%	11197/340419/6425/284654/343637/5602/89780/23500/7476/7481/54361/27123/5579/59352/85407/7484/2239/8313/4316/6424/1501/166336/90665/5332/144165/80326/80319/815/85409/5330/4919/894/7472/64321/6422/7482/4772/7091/29964/4773/5567/10023/7089/817/83439/8549/8321/3725/7474/5176/896/4775/57216/8324/7477/324/27121/7471/6932/5880
hsa03410	Base excision repair	33	-0.686752	-2.27034	3.23003e-06	2.74553e-05	1.31528e-05	5348	tags=70%, list=16%, signal=59%	8930/5423/3146/4595/27301/142/328/10714/54107/3980/56655/3978/5424/23583/10038/6996/5425/7374/5426/5111/2237/5427/55247
hsa03420	Nucleotide excision repair	46	-0.605179	-2.21098	3.64489e-06	3.01872e-05	1.44615e-05	3772	tags=39%, list=11%, signal=35%	5886/2968/5887/10714/4331/54107/56655/3978/5424/6119/5425/5426/5982/5985/5111/5983/5984/5427
hsa04218	Cellular senescence	155	-0.383489	-1.75353	4.24947e-06	3.43145e-05	1.64388e-05	3602	tags=26%, list=11%, signal=24%	5501/5499/83447/55957/4893/4609/6009/7416/3265/1019/5608/810/7417/7419/3552/5883/51806/6300/1871/1021/3486/286826/5933/1017/1029/3576/9134/11200/1870/1978/3805/1869/1111/993/898/891/983/890/9133/2305/4605
hsa04659	Th17 cell differentiation	106	0.619569	1.70859	4.76131e-06	3.75098e-05	1.79695e-05	7564	tags=55%, list=23%, signal=42%	6258/5602/2353/3127/3111/3115/3113/3123/3122/3117/3558/7048/920/3570/3118/3119/149233/6095/3108/3112/3109/3572/3662/3565/5588/6097/4772/4773/3554/917/916/7535/3725/919/3561/196/9466/7040/4775/50615/3459/3932/3717/3594/861/3551/6776/915/50943/10148/3716/6778/5530/30009/5533/5914/6777/3559
hsa00591	Linoleic acid metabolism	28	0.77303	1.8459	8.88609e-06	6.83383e-05	3.27382e-05	4212	tags=54%, list=13%, signal=47%	5319/84647/123745/5320/255189/8399/50487/246/1544/5322/26279/64600/391013/8605/151056
hsa04613	Neutrophil extracellular trap formation	108	0.609754	1.68535	9.14434e-06	6.86888e-05	3.29062e-05	4705	tags=40%, list=14%, signal=34%	177/1511/1991/6403/566/7450/51284/5579/1378/718/51311/7097/7099/1536/3683/5332/3684/6404/5295/23569/5336/3690/3689/727/2811/5330/2266/2359/4689/728/2357/27180/64581/6850/4688/2212/2215/820/2358/5293/9734/10000/653361
hsa04611	Platelet activation	122	0.595092	1.65712	9.38959e-06	6.89281e-05	3.30208e-05	5183	tags=43%, list=16%, signal=37%	64805/123745/255189/2977/108/7450/10235/114/695/111/5294/5592/4638/5739/115/5332/23533/5023/5295/2814/5336/3690/91807/3709/2811/5330/2266/146850/3708/5593/6916/54518/5028/5567/2815/10125/8605/6850/113/196883/2212/2149/5742/83706/5293/9002/107/10000/5590/340156/3937/2534/2776
hsa01200	Carbon metabolism	113	-0.424305	-1.84043	1.05049e-05	7.54016e-05	3.6122e-05	5085	tags=42%, list=15%, signal=36%	230/2805/3420/6390/1892/6389/1431/10993/2026/5634/2027/4190/113675/3421/2271/5223/2806/5213/5160/22934/1738/6888/2875/6120/3418/39/4191/2653/84706/5315/5096/5230/2023/5226/283871/226/6472/5723/2821/7167/26227/55753/2539/1373/2597/2731/29968/5214
hsa00565	Ether lipid metabolism	42	0.726072	1.84916	1.16155e-05	8.15612e-05	3.90728e-05	4212	tags=48%, list=13%, signal=42%	5319/84647/123745/5320/255189/8399/122618/50487/5168/133121/5322/79888/26279/54947/64600/391013/8605/9514/23646/151056
hsa04061	Viral protein interaction with cytokine and cytokine receptor	98	0.619558	1.70088	1.22758e-05	8.43634e-05	4.04153e-05	4375	tags=46%, list=13%, signal=40%	6358/27178/1524/6363/9547/1235/6368/2829/6361/1233/6362/6357/729230/1236/6360/6376/3577/3579/3558/643/3570/10803/5473/6367/6387/3572/146433/11009/2920/6366/1436/6369/3587/1237/8794/51554/7852/3586/1230/4049/1234/7133/8740/3561/53832
hsa04010	MAPK signaling pathway	292	0.512636	1.46729	1.27129e-05	8.50089e-05	4.07245e-05	6937	tags=40%, list=21%, signal=32%	9254/2255/5923/2066/123745/284/2254/255189/5602/3082/59285/7010/51378/2263/2353/2322/5579/27092/4804/10235/776/2252/1843/775/4915/115727/6196/2261/26281/4208/8817/7048/27330/55799/3815/785/2247/2122/7042/627/4908/3164/5156/782/8912/3479/84867/1436/408/3791/8913/779/374/4772/2264/355/1848/4909/80310/5567/4137/10125/3554/4215/8605/5159/2316/2324/4803/3725/9479/5801/11184/7040/1850/4616/10000/5924/4…
hsa04713	Circadian entrainment	95	0.61935	1.69722	1.28961e-05	8.50089e-05	4.07245e-05	5969	tags=49%, list=18%, signal=41%	2890/2903/3762/4842/116/6262/2977/108/2788/2353/5579/117/776/775/114/2775/111/4543/5592/115/5332/8912/8863/5187/54331/815/5330/8913/3708/5593/5567/2793/113/817/196883/6261/51655/107/3760/94235/9252/8911/2776/2892/2791/55970/6263
hsa05310	Asthma	28	0.767498	1.8327	1.57339e-05	0.000101641	4.86924e-05	2414	tags=61%, list=7%, signal=56%	2205/2206/959/3127/3111/3115/3113/3123/3122/3117/3118/3119/3108/3112/3109/3565/8288
hsa04114	Oocyte meiosis	125	-0.407523	-1.82334	1.63729e-05	0.000103695	4.96764e-05	1744	tags=20%, list=5%, signal=19%	7532/51806/51529/6300/51434/10459/1017/26271/387778/9134/27127/286151/9232/4085/898/995/891/5347/9088/699/6790/983/9133/9700/991
hsa04921	Oxytocin signaling pathway	152	0.56512	1.58246	1.70653e-05	0.000106002	5.07813e-05	5183	tags=38%, list=16%, signal=32%	9254/123745/255189/3762/59285/6262/2977/108/2353/4881/5579/27092/776/775/114/2775/4208/111/5294/57118/4638/55799/785/4660/115/5332/23533/782/814/57172/815/91807/3709/5330/779/146850/3708/4772/1827/4773/5567/3759/8605/113/817/196883/4882/6261/10398/3725/107/8536/3760/4775/340156/952/778/2776
hsa05416	Viral myocarditis	57	0.681955	1.78901	1.75646e-05	0.000107045	5.12809e-05	3186	tags=44%, list=10%, signal=40%	6442/959/6445/3908/3127/3111/6444/940/3115/3113/3123/3122/3117/857/3118/3119/1756/3108/3112/3109/3683/3689/3383/1604/941
hsa04145	Phagosome	149	0.568013	1.58969	1.84942e-05	0.000110623	5.29952e-05	4944	tags=34%, list=15%, signal=29%	653509/729238/6441/4360/8685/81035/4842/245972/7060/948/3127/3111/338382/718/4973/3115/3113/3123/3122/3117/7097/4481/7099/3118/3119/1536/3108/3112/3109/1311/3684/10332/81027/3690/3689/1520/4689/79659/9902/64581/4688/30835/2212/2215/715/3133/7846/653361/11151/83547
hsa05412	Arrhythmogenic right ventricular cardiomyopathy	77	0.639582	1.72201	1.97368e-05	0.000115909	5.55274e-05	5801	tags=48%, list=17%, signal=40%	9254/1674/6442/6547/8516/6445/3680/3908/59285/6262/88/27092/776/775/8515/6444/3694/29119/55799/785/1756/3676/782/3690/779/3672/3679/6546/83439/2697/3675/778/3695/1496/6932/93589/51176
hsa05205	Proteoglycans in cancer	205	0.536168	1.524	2.30843e-05	0.000133147	6.37857e-05	8662	tags=49%, list=26%, signal=37%	60495/2066/3549/859/2719/6469/89780/3082/7476/7481/54361/5579/1634/7484/287/7078/7097/3593/3316/857/4060/7099/4660/2247/7042/3339/5727/51196/5295/3479/1839/5336/80326/3690/815/3709/3791/7472/3708/4313/7482/355/288/7448/4478/5567/2099/858/817/2316/8321/960/3059/7474/5293/7040/10000/8324/2549/7477/7057/6382/7471/5170/7409/2260/388112/7430/2065/6383/8322/22808/3481/5578/8826/7074/23365/2335/3710/419…
hsa00020	Citrate cycle (TCA cycle)	30	-0.667186	-2.16443	2.5824e-05	0.000146336	7.01038e-05	6587	tags=57%, list=20%, signal=45%	3417/5105/1737/8802/3420/6390/6389/1431/4190/47/3421/2271/5160/1738/3418/4191/55753
hsa04932	Non-alcoholic fatty liver disease	151	-0.375727	-1.7362	2.75631e-05	0.000153498	7.35348e-05	6146	tags=51%, list=19%, signal=42%	2932/10975/581/208/5313/4296/4705/5970/4696/4716/374291/3952/29796/4714/2931/9370/4722/5296/4718/6390/5879/836/4717/4700/9167/27089/51079/6389/4720/1327/4729/126328/4706/4708/7381/79602/4694/4725/4707/7384/468/7386/54539/4713/4711/1965/4709/4723/4701/1349/4702/4712/1347/9377/4715/1345/7186/3552/637/1329/55967/4728/6300/4710/4704/1340/1351/440567/1337/7388/4726/1537/54205/1649/125965/3576/170712
hsa05144	Malaria	50	0.683582	1.77022	3.1553e-05	0.000172739	8.27527e-05	5339	tags=56%, list=16%, signal=47%	2532/6403/3043/959/3082/7060/948/3040/1378/3820/7097/5175/7099/3039/6401/3683/7042/1311/2995/3689/3383/3586/4035/975/7040/2994/7057/6382
hsa01230	Biosynthesis of amino acids	73	-0.481173	-1.92528	3.28051e-05	0.000176601	8.46026e-05	5085	tags=52%, list=15%, signal=44%	230/2805/3420/1491/384/1431/10993/2026/5634/2027/5832/5053/113675/3421/5223/2806/5213/22934/6888/2875/6120/3418/84706/5315/5230/2023/226/6472/5723/5831/7167/26227/875/440/1373/2597/29968/5214
hsa04015	Rap1 signaling pathway	207	0.526741	1.49777	3.73987e-05	0.000198029	9.4868e-05	6936	tags=43%, list=21%, signal=34%	2255/2903/1268/284/2254/3082/7010/51378/2263/108/5579/4804/10235/2252/114/5909/2775/2261/26281/111/8817/3815/2247/115/9771/3683/5332/23566/3684/51196/5156/5295/3479/260425/3690/3689/1436/83593/5330/3791/54518/2264/5028/80310/9223/2357/11069/5159/113/196883/9863/2324/4803/2149/5293/9002/9732/107/10000/57568/5587/5590/9693/4254/25780/56034/135/3937/5154/2776/7057/64411/5880/7409/84612/2260/57121/22…
hsa05330	Allograft rejection	35	0.724543	1.79028	3.95334e-05	0.000205096	9.82536e-05	4436	tags=63%, list=13%, signal=55%	959/3127/3111/940/3115/3113/3123/3122/3117/3593/3558/3118/3119/3108/3112/3109/3565/355/941/3586/3133/942
hsa00982	Drug metabolism - cytochrome P450	69	0.634834	1.69544	4.00032e-05	0.000205096	9.82536e-05	6482	tags=51%, list=20%, signal=41%	125/2327/27306/124/1548/2330/4129/2949/2940/2938/4128/126/2939/1544/2328/7366/1549/2329/316/218/130/131/7367/221/1555/1577/221357/79799/2953/2944/2946/1576/7363/2941/1559
hsa04923	Regulation of lipolysis in adipocytes	54	0.680585	1.77673	4.51518e-05	0.000227876	0.000109166	4620	tags=46%, list=14%, signal=40%	2167/153/154/155/364/108/4881/114/11343/111/5592/5733/115/5140/5295/4886/5593/7252/5567/113/196883/5742/5293/107/10000
hsa04670	Leukocyte transendothelial migration	112	0.591655	1.64183	4.73445e-05	0.000235266	0.000112707	8049	tags=50%, list=24%, signal=38%	51208/9075/9073/5579/58494/10686/29119/90952/5010/1003/7122/100506658/5175/1536/3702/3676/3683/3684/6387/5295/5336/3689/83700/83593/3383/4313/4689/7294/7852/4478/2185/11069/4688/10398/5293/653361/137075/1496/5880/399/7409/7430/10411/9080/5578/9076/2771/49861/5906/2770/6093/7412/1495/1499/4633/10451
hsa04360	Axon guidance	180	0.542436	1.53424	4.80838e-05	0.000235319	0.000112732	7221	tags=44%, list=22%, signal=35%	6092/6586/22854/6469/151449/2042/80031/7225/1630/655/9353/54361/9723/57689/5063/1808/2043/5362/9037/8633/2051/223117/91584/56963/6387/5727/56920/64101/59277/5295/5336/22885/815/1949/10154/7869/7222/91653/7852/2044/4773/64218/817/10398/7474/5293/9901/4775/5590/57556/84448/1948/4756/2534/5998/90249/27289/3983/8829/23654/5170/5880/219699/84612/6585/659/5364/1947/9423/5578/2771/3611/6091/23365/5530/2…
hsa05140	Leishmaniasis	74	0.626768	1.67974	4.992e-05	0.000240659	0.00011529	5086	tags=47%, list=15%, signal=40%	2353/3127/5579/3111/1378/718/3115/3113/3123/3122/3117/7097/3593/7099/3118/3119/1536/3108/3112/3109/3676/7042/3684/3565/3689/4689/3586/4688/2212/2215/3725/7040/653361/3459/3717
hsa04072	Phospholipase D signaling pathway	144	0.562786	1.57461	5.5275e-05	0.000262556	0.000125781	6560	tags=42%, list=20%, signal=34%	2205/2206/123745/255189/185/5737/108/8395/2917/3577/114/3579/53358/111/5294/2913/3815/554/115/5332/23533/23566/5156/5295/26052/5336/5330/2916/146850/80310/2185/25759/553/8605/11069/5159/6850/113/196883/2149/9846/5293/107/10000/27128/4254/56034/2549/2534/5154/9265/57121/10161/183/56895/22808/10411/2207/8681/139189/5578
hsa05217	Basal cell carcinoma	63	0.649148	1.72345	5.66567e-05	0.000265219	0.000127056	6091	tags=49%, list=18%, signal=40%	64399/6469/89780/2735/7476/7481/54361/7484/650/8313/5727/80326/7472/2736/7482/652/83439/8321/7474/8643/2737/4616/8324/51426/7477/324/7471/6932/51176/8322/10912
hsa04725	Cholinergic synapse	113	0.588445	1.6334	6.0493e-05	0.000279132	0.000133721	5183	tags=44%, list=16%, signal=37%	1128/1129/60482/108/2788/2353/5579/776/775/3784/114/2775/111/5294/3786/8973/43/115/5332/23533/1131/56479/814/5295/54331/815/3709/5330/779/90993/596/146850/3708/5567/3759/2793/113/817/196883/5293/107/3760/9586/10000/94235/9132/2534/3717/778/2776
hsa04340	Hedgehog signaling pathway	52	0.66665	1.73389	8.74728e-05	0.00039794	0.000190637	8626	tags=63%, list=26%, signal=47%	64399/3549/4036/6469/57467/57758/2735/5727/84976/50846/408/55733/894/596/2736/91653/50937/5567/8643/2737/2121/409/23295/23291/11127/64750/122011/51684/2619/8405/1456/5568/595
hsa05321	Inflammatory bowel disease	63	0.643217	1.70771	9.00254e-05	0.000403864	0.000193476	7215	tags=62%, list=22%, signal=49%	3127/3111/3115/3113/3123/3122/3117/7097/3593/3558/7100/7099/3118/3119/149233/6095/3108/3112/3109/7042/3565/6097/4772/3586/3725/3561/7040/50615/3459/4094/3594/3596/64127/3567/50943/6778/6775/30009/8809
hsa04974	Protein digestion and absorption	102	0.587979	1.62117	9.59181e-05	0.000424405	0.000203316	4425	tags=37%, list=13%, signal=32%	1361/477/131873/1359/2006/256076/6547/1285/7373/81578/1803/482/1286/7512/1310/84570/6505/3784/1295/23428/480/8645/1308/1288/1305/59272/1300/4224/6546/476/1297/1357/5644/340267/1296/117247/1293/9056
hsa04115	p53 signaling pathway	71	-0.463196	-1.84959	9.85739e-05	0.000430262	0.000206122	1996	tags=28%, list=6%, signal=27%	1019/2810/637/10572/5366/1021/3486/54205/1017/1029/9134/11200/5268/1111/898/891/51512/983/6241/9133
hsa04927	Cortisol synthesis and secretion	65	0.638132	1.69911	0.000111606	0.00048065	0.000230261	5183	tags=52%, list=16%, signal=44%	3739/3777/185/108/776/775/114/111/1586/4158/115/1583/5332/3164/8622/8912/3709/5330/8913/779/90993/3708/56246/5567/113/196883/3284/1589/107/9586/5087/8911/778/2776
hsa04726	Serotonergic synapse	113	0.582998	1.61828	0.000114647	0.000487251	0.000233423	6722	tags=46%, list=20%, signal=37%	6532/247/123745/255189/3762/4129/6571/2788/246/4128/5579/260293/776/2562/170572/1843/775/3356/2775/111/2561/3360/3781/240/1562/6570/5332/54331/3709/5330/779/3708/3357/5567/2793/8605/5742/3355/3760/94235/778/2776/3363/2791/55970/10411/5743/8681/9177/1559/5578/2771
hsa04380	Osteoclast differentiation	126	0.56463	1.57401	0.00013005	0.000545536	0.000261345	8778	tags=57%, list=26%, signal=42%	2354/5602/23547/2353/695/54209/7048/10326/10990/11027/126014/7042/814/5295/5336/3690/1436/11024/4689/4772/54/6688/29760/4773/3554/7305/6850/4688/2212/2215/79168/1540/3725/9846/5293/11025/4286/7040/10000/653361/3459/3932/5468/3937/2534/10859/8792/140885/4982/2213/3551/799/3455/2214/3716/9103/5530/9020/5533/11006/3726/2209/7189/55423/3454/353514/3727/1513/5600/4790/1435/5532
hsa04918	Thyroid hormone synthesis	75	0.614709	1.64834	0.000132311	0.000547904	0.00026248	4581	tags=39%, list=14%, signal=33%	477/4036/53905/389434/482/108/50506/5579/114/405753/7276/111/480/115/5332/3709/5330/2878/90993/3708/213/7252/5567/476/113/196883/6906/107/9586
hsa00592	alpha-Linolenic acid metabolism	24	0.76203	1.77489	0.000135041	0.000552131	0.000264505	4212	tags=54%, list=13%, signal=47%	5319/84647/123745/5320/255189/8399/50487/5322/26279/64600/391013/8605/151056
hsa04662	B cell receptor signaling pathway	79	0.599586	1.61795	0.000140372	0.000566753	0.00027151	5703	tags=44%, list=17%, signal=37%	1380/933/23547/2353/5579/695/10990/974/11027/930/973/5295/5336/11024/4772/29760/3635/4773/6850/118788/79168/975/3725/5293/11025/84433/10000/4775/25780/10859/5880/27071/7409/2213/3551
hsa05031	Amphetamine addiction	69	0.613973	1.63973	0.000178355	0.000711219	0.000340717	4581	tags=35%, list=14%, signal=30%	2890/1812/2903/84152/2354/23237/4129/6571/2353/4128/5579/776/775/6531/111/6570/814/815/90993/5567/817/3725/5173/9586
hsa00980	Metabolism of xenobiotics by cytochrome P450	75	0.61128	1.63915	0.000182374	0.000718374	0.000344145	6482	tags=48%, list=20%, signal=39%	125/27306/124/1548/2949/2940/2938/1572/126/2939/1544/1553/7366/1549/29785/1545/3290/218/130/131/7367/221/1555/1577/27294/221357/2052/1543/79799/2953/2944/2946/1576/7363/2941/1559
hsa04658	Th1 and Th2 cell differentiation	90	0.601698	1.638	0.000193827	0.00075429	0.000361351	7564	tags=59%, list=23%, signal=46%	5602/2353/3127/3111/3115/3113/3123/3122/3117/3593/3558/920/3118/3119/3108/3112/3109/3565/84441/5588/4772/4773/917/916/7535/864/3725/919/3561/4775/55534/54567/3459/3932/3717/4094/3594/3596/3551/6776/4853/915/3567/4851/28514/3716/6778/5530/6775/30009/5533/6777/3559
hsa04971	Gastric acid secretion	76	0.600786	1.61446	0.000205997	0.000792106	0.000379467	5183	tags=45%, list=16%, signal=38%	477/1080/3772/482/108/5579/3773/3784/114/111/4638/480/54207/496/115/5332/1131/815/91807/3709/5330/3708/3758/5567/3759/476/113/817/196883/760/107/3274/340156/2776
hsa04913	Ovarian steroidogenesis	51	0.657337	1.71009	0.000210006	0.000798021	0.000382301	7205	tags=59%, list=22%, signal=46%	123745/255189/3973/108/114/3294/111/1586/240/115/1583/1545/3479/654/5567/8605/113/196883/3284/107/2492/9210/1543/641371/5743/1588/8681/6770/3643/3949
hsa05320	Autoimmune thyroid disease	50	0.653159	1.69144	0.000251208	0.000943489	0.000451989	4436	tags=44%, list=13%, signal=38%	959/3127/3111/940/3115/3113/3123/3122/3117/3558/3118/3119/3108/3112/3109/3565/355/941/3586/7252/3133/942
hsa04976	Bile secretion	89	0.589885	1.60661	0.00030363	0.00112727	0.000540031	4911	tags=40%, list=15%, signal=35%	361/6344/477/8431/1080/570/358/6555/6523/482/108/8671/114/111/480/9971/7366/3781/115/343/8714/9429/57835/123264/5243/5567/476/113/1581/196883/7367/10257/760/107/2052/5244
hsa04724	Glutamatergic synapse	112	0.566627	1.57238	0.000328484	0.00120568	0.000577597	7628	tags=53%, list=23%, signal=41%	2890/2903/123745/255189/6512/108/246213/2788/2900/2917/5579/776/775/6505/114/2775/111/2913/9229/6506/115/5332/2899/27165/54331/3709/5330/2916/3708/6507/5567/2793/8605/113/196883/85358/2744/107/3760/94235/116444/2776/2752/2892/2791/9455/55970/2898/8681/50944/1742/5578/2771/5530/5533/3710/2770/2904/2915
hsa05146	Amoebiasis	101	0.573192	1.57918	0.000370039	0.00134295	0.000643356	5377	tags=40%, list=16%, signal=33%	732/1511/913/911/909/910/1285/3908/1286/5579/338382/9630/10319/7097/3593/1437/7099/5332/7042/3684/1288/731/5295/5273/2920/912/3689/5330/3586/5567/3554/3909/5293/107/7040/3913/383/3910/2776/22798
hsa00970	Aminoacyl-tRNA biosynthesis	25	-0.649495	-2.03378	0.000437926	0.00157167	0.000752925	6839	tags=60%, list=21%, signal=48%	79587/55699/25973/5188/57176/80222/79731/57505/92935/283459/2193/54938/55157/10056/51067
hsa00830	Retinol metabolism	67	0.6008	1.60399	0.000471127	0.00167224	0.000801107	5038	tags=39%, list=15%, signal=33%	125/8630/124/1548/126/1544/195814/7366/8854/1562/1549/53630/1551/29785/216/10170/9227/316/130/131/7367/9249/1555/1577/220/1543
hsa04916	Melanogenesis	101	0.568118	1.56521	0.000519213	0.00182289	0.000873276	5948	tags=40%, list=18%, signal=33%	7306/89780/1910/7476/108/7481/54361/5579/7484/114/2775/111/3815/115/1906/5332/80326/815/5330/90993/7472/7482/1638/5567/113/817/196883/83439/8321/7474/4286/107/8324/4254/7477/2776/7471/6932/51176/8322
hsa04664	Fc epsilon RI signaling pathway	67	0.599153	1.59959	0.000529302	0.00183833	0.000880672	6560	tags=42%, list=20%, signal=34%	2205/2206/123745/255189/5602/695/1437/240/241/3565/5295/5336/3635/8605/6850/9846/5293/10000/3937/2534/5170/5880/7409/3596/3567/2207/8681/5578
hsa04960	Aldosterone-regulated sodium reabsorption	37	0.677231	1.68874	0.000578873	0.0019891	0.000952903	7696	tags=62%, list=23%, signal=48%	477/6338/6340/4306/482/5579/480/5295/3479/6446/3758/476/23327/5293/6337/5170/478/9351/5578/3643/481/486/3291
hsa05032	Morphine addiction	89	0.578299	1.57505	0.000600797	0.00202815	0.000971607	5771	tags=47%, list=17%, signal=39%	1812/3762/5143/108/2788/9568/5579/2562/114/2775/5137/111/5136/2561/2567/115/27115/5140/8622/5153/5138/54331/2568/2869/408/5567/2793/113/196883/5142/2564/5144/107/3760/50940/2550/94235/134/409/2791/55970/5141
hsa04928	Parathyroid hormone synthesis, secretion and action	106	0.558689	1.5407	0.000602793	0.00202815	0.000971607	8426	tags=52%, list=25%, signal=39%	6258/10568/846/5143/9365/5745/108/2353/10893/5579/1958/114/4208/111/115/5332/11214/1839/408/3709/5330/90993/596/3708/5567/113/196883/5142/5144/7421/107/9586/2776/409/56302/2260/5141/4325/4929/4205/4040/9935/5578/2771/4322/3710/2770/9138/4324/84699/1026/3727/5338/1956/5568
hsa04933	AGE-RAGE signaling pathway in diabetic complications	99	0.555981	1.5265	0.000651512	0.00216947	0.00103931	5885	tags=36%, list=18%, signal=30%	177/1285/5602/185/1286/5579/1958/7048/1536/6401/1906/5332/7042/7056/1288/51196/5295/2308/5336/5333/5330/3383/596/4313/4772/5581/3725/5293/7040/10000/5580/5590/3717/6776/1287/183
hsa03020	RNA polymerase	30	-0.584721	-1.89691	0.00067506	0.00222494	0.00106588	6798	tags=70%, list=20%, signal=56%	5434/55703/10623/5431/10621/25885/661/64425/51728/11128/246721/5433/84172/548644/5440/9533/5436/5438/5437/5439/10622
hsa04742	Taste transduction	85	0.56883	1.5424	0.000764794	0.00249524	0.00119537	4894	tags=33%, list=15%, signal=28%	6338/22953/6340/10021/9568/170572/775/114/5137/5136/9033/8645/5024/5332/1131/5153/5330/6326/80835/342372/5028/5567/196883/6335/6337/3355/2550/40
hsa05145	Toxoplasmosis	110	0.549051	1.51817	0.00078275	0.0025118	0.0012033	5433	tags=36%, list=16%, signal=31%	959/5602/3908/3127/3111/2775/3115/3113/3123/3122/3117/10319/5294/7097/3593/240/7099/3118/3119/4261/3108/3112/3109/7042/79444/23533/3587/596/146850/3586/3909/1234/7040/10000/3459/3913/3717/3910/22798/5170
hsa04911	Insulin secretion	86	0.578785	1.5704	0.000785423	0.0025118	0.0012033	4581	tags=43%, list=14%, signal=37%	477/6833/116/6262/482/108/5579/117/776/2740/775/114/111/480/3781/115/5332/3778/1131/10242/3767/3782/815/5330/779/90993/6844/5567/476/11069/113/817/196883/3779/107/2864/9586
hsa00564	Glycerophospholipid metabolism	89	0.574122	1.56368	0.000799482	0.00252485	0.00120956	8344	tags=47%, list=25%, signal=35%	5319/84647/123745/5320/255189/8399/122618/2819/50487/43/23171/51365/5322/9468/79888/26279/54947/375775/64600/9663/391013/8605/23646/151056/56895/1040/162466/8681/139189/10162/23659/1103/55224/3931/154141/8760/1606/56985/8527/10390/5338/129642
hsa00270	Cysteine and methionine metabolism	47	-0.488252	-1.82384	0.000809062	0.00252485	0.00120956	4180	tags=49%, list=13%, signal=43%	1491/10993/259307/4190/113675/2806/1788/58478/4191/1786/2937/191/2730/3945/6611/6723/3939/3948/26227/875/2729/29968/1789
hsa00350	Tyrosine metabolism	36	0.680555	1.68761	0.000812955	0.00252485	0.00120956	4097	tags=42%, list=12%, signal=37%	125/7306/8639/124/4129/4128/126/5409/1638/316/1621/218/130/131/221
hsa03022	Basal transcription factors	44	-0.493993	-1.76537	0.000872558	0.00268416	0.00128588	5831	tags=45%, list=18%, signal=38%	2068/10629/6881/2967/2963/2966/6884/6880/6874/6873/2968/6882/2960/2961/4331/2958/6877/9569/6878/54457
hsa04912	GnRH signaling pathway	93	0.561119	1.53504	0.000974311	0.00296889	0.00142228	5450	tags=35%, list=16%, signal=30%	123745/255189/5602/108/5579/776/1958/775/114/111/115/5332/1839/815/3709/5330/779/3708/4313/2185/5567/4215/8605/113/817/196883/3725/107/5580/4214/778/2776/2798
hsa04730	Long-term depression	58	0.620975	1.6318	0.00103466	0.00312331	0.00149626	7390	tags=47%, list=22%, signal=36%	2890/123745/255189/4842/2977/5579/2775/5592/5332/3479/1394/3709/5330/3708/5593/8605/6261/10842/2776/2892/2781/8681/5578/2771/5516/3710/2770
hsa04630	JAK-STAT signaling pathway	162	0.518425	1.45841	0.00104739	0.00313248	0.00150065	8162	tags=44%, list=25%, signal=34%	1271/2273/3568/85480/3598/2690/3575/1441/3953/3593/3558/1437/1154/3570/149233/64109/8835/1439/3572/116379/5156/3565/5295/11009/163702/3587/1438/894/596/316/3563/3586/4352/5159/3977/1489/3561/3590/5293/53832/896/9466/10000/53342/50615/5618/3459/5154/3717/3594/3596/3581/6776/3574/3455/3567/50604/3716/2688/6778/3442/1440/6775/8554/5008/6777/3559/1387/2057/3454/5155/1026
hsa02010	ABC transporters	45	0.641482	1.64841	0.00106542	0.00315717	0.00151248	3011	tags=36%, list=9%, signal=32%	10351/1080/21/6833/23460/94160/10349/10350/368/340273/154664/10060/8714/225/9429/5243
hsa04728	Dopaminergic synapse	132	0.531232	1.48375	0.00108995	0.00320049	0.00153323	5852	tags=33%, list=18%, signal=27%	2890/6323/1812/2903/84152/5602/3762/4129/6571/2788/2353/4128/5579/1816/776/775/6531/2775/111/6570/5332/5521/54331/815/408/3709/5330/90993/3708/5567/2793/817/3760/9586/10000/94235/2776/409/2892/2791/5525/55970/406
hsa00071	Fatty acid degradation	43	0.656064	1.67843	0.00114913	0.00334386	0.00160191	4701	tags=33%, list=14%, signal=28%	125/33/124/126/23305/51703/36/113612/217/130/224/131/2180/23205
hsa05323	Rheumatoid arthritis	89	0.564709	1.53804	0.00122654	0.00353726	0.00169457	3314	tags=34%, list=10%, signal=30%	284/245972/7010/2353/3127/3111/940/3115/3113/3123/3122/3117/7097/1437/7099/3118/3119/3108/3112/3109/3683/7042/6387/8741/2920/3689/4050/3383/941/54
hsa04934	Cushing syndrome	155	0.513829	1.44043	0.00125509	0.00358757	0.00171867	5948	tags=40%, list=18%, signal=33%	3739/3777/89780/185/7476/108/7481/54361/776/7484/775/114/111/8313/1586/4158/115/1583/5332/3164/8622/8912/80326/815/1394/3709/5330/1395/8913/779/90993/7472/3708/7482/56246/5567/113/817/196883/83439/3284/8321/51655/1589/7474/107/196/9586/50940/5087/8324/1030/8911/778/7477/2776/324/7471/6932/51176/183/8322
hsa04750	Inflammatory mediator regulation of TRP channels	98	0.550327	1.51082	0.001382	0.00391566	0.00187584	5432	tags=39%, list=16%, signal=33%	123745/255189/5602/108/5579/5732/3356/114/5734/111/115/5332/5295/3479/5588/5336/815/3709/5330/3708/3357/51393/5567/3554/5581/8605/113/817/196883/2150/79054/4803/5293/107/5580/40/2776/4914
hsa03015	mRNA surveillance pathway	96	-0.370927	-1.57518	0.00156187	0.00438681	0.00210155	6117	tags=49%, list=18%, signal=40%	11052/5042/26019/29101/10284/22985/9887/11051/9939/2521/23435/1477/79869/10914/8189/80336/10921/10767/5528/26986/53981/29894/26528/5411/5501/5499/1479/8106/4686/22916/23381/65109/1478/81608/5519/51692/28227/4116/29107/642843/10898/55110/9775/100529063/4440/10189/5522
hsa01240	Biosynthesis of cofactors	149	-0.324677	-1.47422	0.00168883	0.00470253	0.0022528	3609	tags=30%, list=11%, signal=27%	158/29926/133686/25902/219/57026/1371/248/1738/84274/10941/54657/80347/7364/1719/2643/4833/7372/5315/4831/1728/5805/4522/654364/2937/54659/51805/2730/790/54658/80308/23475/6472/3145/7358/205/1503/54578/8942/4830/2729/54577/10797/29968/8836
hsa04530	Tight junction	166	0.51182	1.44207	0.00177036	0.0048874	0.00234137	6911	tags=34%, list=21%, signal=27%	51208/1080/913/9075/4629/911/909/910/9073/5602/84952/776/58494/10686/154796/5010/11346/7122/100506658/5521/912/83700/1740/154810/2626/9223/4478/5567/4628/5581/7454/10398/3725/3059/23327/150084/7846/137075/5590/9693/4214/861/153562/8777/53632/84612/51762/7430/57530/9181/4217/79784/9080/9076/49861/7074/5906
hsa05133	Pertussis	76	0.567769	1.52573	0.00184652	0.0050461	0.00241739	5030	tags=33%, list=15%, signal=28%	653509/729238/722/5602/2353/718/721/3394/720/3593/114548/7099/3684/3689/10392/727/710/3586/717/713/3725/715/714/712/834
hsa04975	Fat digestion and absorption	40	0.657484	1.65656	0.00185909	0.0050461	0.00241739	3638	tags=35%, list=11%, signal=31%	5319/84647/5320/8399/50487/948/338/4547/5322/80168/26279/376497/64600/391013
hsa04614	Renin-angiotensin system	23	0.707701	1.637	0.00189816	0.00510921	0.00244763	2700	tags=30%, list=8%, signal=28%	186/1511/1359/1215/185/1636/59272
hsa05332	Graft-versus-host disease	38	0.643936	1.60601	0.00216006	0.0057661	0.00276232	4436	tags=47%, list=13%, signal=41%	3127/3111/940/3115/3113/3123/3122/3117/3558/3118/3119/3108/3112/3109/355/941/3133/942
hsa04935	Growth hormone synthesis, secretion and action	119	0.530526	1.4765	0.00234996	0.00622161	0.00298053	5243	tags=32%, list=16%, signal=27%	6751/5602/108/2690/2353/5579/776/775/114/53358/3483/111/115/8835/5332/5295/3479/5336/3709/5330/51738/779/90993/3708/5449/5567/25759/113/196883/5293/107/9586/10000/4214/3717/778/2776/6753
hsa04914	Progesterone-mediated oocyte maturation	97	-0.371226	-1.59051	0.00246166	0.00646435	0.00309682	1582	tags=19%, list=5%, signal=18%	51529/6300/51434/3835/10459/1017/387778/4085/993/995/891/5347/9088/699/6790/983/890/9133
hsa05340	Primary immunodeficiency	36	0.653538	1.62061	0.00269078	0.00700905	0.00335777	5115	tags=53%, list=15%, signal=45%	959/23495/3575/695/5788/920/4261/930/973/57379/29760/29851/115650/3543/916/7535/3561/3932/326
hsa04371	Apelin signaling pathway	136	0.513459	1.43286	0.00281871	0.00728354	0.00348926	7773	tags=45%, list=23%, signal=34%	6547/440738/4842/185/6262/4634/108/2788/1958/114/10365/4208/111/5294/4638/115/5332/5327/23533/5140/814/54331/91807/3709/5330/146850/3708/187/59/6546/5567/2793/5581/10891/113/196883/6261/107/10000/94235/340156/2776/2791/53632/55970/84557/6263/22808/4205/10014/5346/2771/3710/999/4635/2770/6548/3991/5289/8862/6237
hsa04973	Carbohydrate digestion and absorption	46	0.625524	1.615	0.00285979	0.00733104	0.00351202	7663	tags=54%, list=23%, signal=42%	477/6523/482/5579/776/480/280/5332/5295/5330/476/80201/8972/5293/3101/10000/276/277/478/3938/278/279/57818/481/486
hsa05030	Cocaine addiction	49	0.605922	1.56846	0.00305925	0.00778062	0.0037274	4581	tags=37%, list=14%, signal=32%	1812/2903/84152/2354/4129/6571/4128/6531/8787/111/2913/6570/627/90993/5567/3725/5173/9586
hsa04390	Hippo signaling pathway	154	0.497043	1.39238	0.00375204	0.00943818	0.00452147	6138	tags=34%, list=18%, signal=28%	653/151449/89780/655/7476/7481/54361/85407/7484/650/8200/154796/29119/8313/7048/126374/7042/5521/80326/3689/654/85409/1740/894/7472/8994/374/2736/7482/652/286204/83439/8321/23418/7474/896/7040/4092/5590/8324/7477/324/1496/7471/6932/25937/84612/659/51176/3398/8322/23291/2246
hsa04940	Type I diabetes mellitus	41	0.615998	1.55412	0.00376943	0.00943818	0.00452147	4436	tags=51%, list=13%, signal=44%	3127/3111/940/3115/3113/3123/3122/3117/3593/3558/5799/3118/3119/3108/3112/3109/355/941/4049/3133/942
hsa04926	Relaxin signaling pathway	128	0.51304	1.43247	0.00425245	0.0105657	0.00506162	5895	tags=35%, list=18%, signal=29%	1285/5602/4842/1910/59350/108/2788/1286/2353/122042/114/2775/53358/111/7048/115/1906/5332/1288/5295/54331/408/5330/90993/4313/59/5567/2793/25759/113/196883/3725/5293/107/7040/9586/10000/5590/94235/117579/409/2791/1287/55970/339403
hsa03320	PPAR signaling pathway	74	0.55467	1.48652	0.0043441	0.010687	0.00511974	5733	tags=34%, list=17%, signal=28%	3158/6258/33/2167/4023/364/948/28965/10580/4973/23305/1593/2170/51703/440503/8309/376497/1581/79966/2180/23205/5468/5170/30/2171
hsa04660	T cell receptor signaling pathway	101	0.528349	1.45564	0.00436745	0.010687	0.00511974	7194	tags=41%, list=22%, signal=32%	959/5602/2353/5063/940/3558/1437/5788/920/3702/9402/3565/5295/5588/4772/3586/29851/4773/10125/917/916/7535/3725/919/5293/84433/10000/4775/3932/3937/2534/5170/7409/3551/1493/915/3567/5530/9020/5533/56924
hsa00240	Pyrimidine metabolism	56	-0.428526	-1.64727	0.00440528	0.0106985	0.00512526	3081	tags=41%, list=9%, signal=37%	30833/79077/318/377841/1854/115024/4833/7372/4831/51251/5167/654364/4860/6240/790/978/1503/1841/4830/7298/7371/7083/6241
hsa01521	EGFR tyrosine kinase inhibitor resistance	79	0.543614	1.46691	0.0046813	0.011284	0.00540574	7519	tags=43%, list=23%, signal=33%	3082/2263/5579/2261/2621/3084/53358/3570/2247/5156/5295/3479/5336/3791/596/9542/558/80310/25759/5159/5293/10000/2309/56034/2549/5154/3717/7039/2065/5578/3716/5728/399694/2064
hsa05207	Chemical carcinogenesis - receptor activation	210	0.467461	1.32965	0.00488535	0.0116887	0.00559959	6722	tags=38%, list=20%, signal=30%	6258/2255/2254/153/5241/154/155/367/2949/2940/108/2938/2353/5579/2939/776/2252/1544/775/114/6196/26281/111/8817/27330/406886/7366/2247/115/5295/1545/2053/408/779/90993/596/85315/5567/2099/113/196883/7367/9314/3725/5293/7421/107/196/896/1555/9586/10000/221357/2052/54567/1543/3717/3841/778/409/6197/79852/7471/6776/4853/79799/6195/54852/2953/2944/406888/2946/1576/7363/2941/5578/28514/1136/2771
hsa00670	One carbon pool by folate	19	-0.60115	-1.76824	0.00496105	0.0117825	0.00564454	3318	tags=58%, list=10%, signal=52%	160428/25902/2618/1719/471/100528021/4522/6472/10797/10841/7298
hsa01250	Biosynthesis of nucleotide sugars	35	-0.489002	-1.65585	0.00504959	0.0119052	0.00570334	7749	tags=60%, list=23%, signal=46%	7360/23483/10020/5373/3099/5236/9945/2582/5238/54187/140838/29926/2584/55276/6675/2762/55586/2821/7358/55907/64841
hsa04350	TGF-beta signaling pathway	92	0.523582	1.43018	0.00541006	0.0126627	0.0060662	7943	tags=48%, list=24%, signal=36%	7044/653/151449/655/64388/1634/9241/650/8200/3400/7048/4093/7042/56963/269/654/4091/2331/79875/652/2200/7040/4092/4756/1030/3625/7057/10637/4052/659/3398/285704/92/8646/64750/9372/57817/3399/5516/9765/6093/91/1387/4681
hsa04964	Proximal tubule bicarbonate reclamation	23	0.679356	1.57144	0.00551547	0.0128165	0.00613991	4342	tags=43%, list=13%, signal=38%	762/477/358/482/8671/480/27165/476/2744/760
hsa05152	Tuberculosis	177	0.484868	1.36998	0.00562556	0.012979	0.00621772	8987	tags=46%, list=27%, signal=34%	4360/5602/245972/3127/3111/1378/718/3115/3113/3123/3122/3117/7097/3593/972/7099/3118/3119/4261/3108/3112/3109/7042/3684/10332/3689/815/3587/596/1520/3586/9902/1509/64581/4046/6850/817/30835/2212/2215/820/7421/7040/10000/3687/11151/3459/3717/843/535/2213/7096/64127/2207/2214/22925/3716/3442/23365/54106/9103/5530/5533/1263/9114/8411/929/5289/2209/7189/1387/4615/10892/5600/114609/818/4790/5532/91860…
hsa03018	RNA degradation	75	-0.377562	-1.50822	0.00597557	0.0136103	0.00652019	5317	tags=43%, list=16%, signal=36%	80336/5394/11157/3313/80153/27258/4849/10200/2026/170506/26986/27257/2027/6499/5393/5213/56915/11340/51690/28960/51691/219988/2023/51010/23404/87178/25804/57819/54512/23658/3329/5214
hsa04142	Lysosome	128	0.509117	1.42152	0.00598349	0.0136103	0.00652019	8930	tags=46%, list=27%, signal=34%	9476/1510/1511/58511/27074/245972/1512/10577/3988/1519/3373/2517/8120/1520/54/427/768239/1509/7805/8722/968/6272/1522/1203/23062/8905/4125/6609/1521/535/79158/3423/5641/6556/1200/2581/3074/9516/5660/10239/175/410/23659/3425/9114/411/2760/8763/3482/22901/2799/57192/1513/84572/9741/1497/138050/285362/1777
hsa04962	Vasopressin-regulated water reabsorption	44	0.60856	1.55464	0.00605876	0.0136852	0.00655604	3500	tags=23%, list=11%, signal=20%	361/360/359/554/115/397/90993/79659/6844/5567
hsa04929	GnRH secretion	64	0.561696	1.49221	0.00617678	0.0138549	0.00663733	5302	tags=42%, list=16%, signal=36%	3762/9568/348980/5579/776/775/3781/5332/8912/5295/3767/3782/408/3709/5330/8913/779/3708/2852/5293/3760/10000/2550/8911/778/2776/409
hsa05204	Chemical carcinogenesis - DNA adducts	67	0.547061	1.46052	0.00689953	0.0153693	0.00736284	6482	tags=45%, list=20%, signal=36%	27306/1548/2949/2940/2938/2939/1544/1553/7366/6799/1562/1549/1551/1545/6817/3290/7367/1577/221357/2052/1543/79799/2953/2944/2946/1576/7363/5743/2941/1559
hsa00512	Mucin type O-glycan biosynthesis	34	0.636473	1.56852	0.00700226	0.0154913	0.00742128	4949	tags=47%, list=15%, signal=40%	51301/57452/192134/11227/55808/374378/117248/442117/55568/256435/26290/10610/27090/6482/79695/114805
hsa04625	C-type lectin receptor signaling pathway	104	0.51025	1.40708	0.00876016	0.0192485	0.00922122	7405	tags=39%, list=22%, signal=31%	5602/6361/1960/3593/3558/1959/51266/114548/6367/10332/5295/5336/3709/3708/4772/3586/4773/64581/4046/6850/30835/1540/3725/5293/10000/4775/53342/5580/834/93978/3551/22808/2207/5743/23365/5530/9020/5533/1263/3710/4193
hsa05171	Coronavirus disease - COVID-19	229	0.456651	1.30304	0.00935986	0.0204273	0.00978592	4333	tags=20%, list=13%, signal=18%	730/729/732/6403/7113/5602/185/2162/5648/2353/7450/51284/5579/718/721/1675/51311/720/7097/3593/3558/1437/3570/114548/1636/7099/1536/7098/3572/731/5295/1839/5336/59272/727/2266/719/10747/728/717/6850/2212/713/3725/715/5293
hsa03060	Protein export	22	-0.539543	-1.61249	0.0103584	0.0224549	0.0107573	7393	tags=68%, list=22%, signal=53%	6728/6727/3309/6730/9789/196294/83943/6726/6729/29927/6731/10952/58477/55176/23480
hsa04961	Endocrine and other factor-regulated calcium reabsorption	53	0.571354	1.48986	0.0107324	0.0231104	0.0110713	5579	tags=40%, list=17%, signal=33%	477/6547/9365/5745/482/5579/480/115/5332/26052/5330/491/6546/5567/476/2099/7421/2776/493/56302/478
hsa04727	GABAergic synapse	89	0.515362	1.40364	0.0115023	0.0246043	0.011787	6722	tags=46%, list=20%, signal=37%	108/2788/9568/5579/776/2562/6540/775/114/2775/18/111/2561/2567/5334/115/6539/27165/54331/2568/779/6529/5567/2793/113/196883/2564/2744/107/6538/2550/94235/778/2752/66008/2791/55970/92745/5578/2570/2771
hsa04979	Cholesterol metabolism	49	0.571546	1.47948	0.0118671	0.0252176	0.0120808	7205	tags=49%, list=22%, signal=38%	350/4036/4023/948/338/10577/1593/3988/4018/8435/4035/341/1581/255738/29116/6272/1071/19/344/114879/6770/26119/3931/3949
hsa04721	Synaptic vesicle cycle	78	0.535676	1.44235	0.0119467	0.0252209	0.0120824	3490	tags=24%, list=11%, signal=22%	6532/6512/22999/245972/6571/246213/6540/6505/6531/6506/6539/6570/6812/26052/10497/440279/6529/6507/6844
hsa04722	Neurotrophin signaling pathway	118	0.492624	1.36858	0.0137876	0.0289182	0.0138536	6275	tags=33%, list=19%, signal=27%	4916/5602/4804/4915/6196/53358/27330/627/4908/397/814/5295/5336/815/596/4909/25759/4215/817/11213/4803/4145/3725/5293/6272/10000/5580/2309/10019/2549/9252/4214/6197/4914/5170/3551/6195/4217/57498
hsa05142	Chagas disease	101	0.496578	1.36811	0.015495	0.0322896	0.0154687	7989	tags=42%, list=24%, signal=32%	5602/2353/718/9630/2775/7097/3593/3558/7048/1636/7099/5332/7042/5295/5521/5330/355/3586/917/916/713/3725/919/5293/107/7040/10000/714/712/3459/2776/8837/3551/915/2771/54106/5516/2774/2770/6347/7189/4615
hsa00770	Pantothenate and CoA biosynthesis	21	0.658822	1.51111	0.0167348	0.0346496	0.0165993	4596	tags=43%, list=14%, signal=37%	1807/339896/5169/51733/1806/8875/217/224/586
hsa04810	Regulation of actin cytoskeleton	216	0.453374	1.29141	0.0185112	0.0380501	0.0182283	5873	tags=30%, list=18%, signal=25%	2255/4629/1128/8516/2254/1129/3680/2263/8395/5063/2252/8515/3694/26999/2261/26281/8817/4638/9459/10788/3071/4660/2247/3676/3683/3684/6387/1131/5156/5295/3690/3689/3681/85477/91807/3672/2934/2264/3679/7852/80310/4478/4628/5159/89846/2149/10398/1730/5293/3675/3687/221178/56034/340156/10458/5154/3695/324/5880/7409/2260/55970/57121/7114/7430
hsa00534	Glycosaminoglycan biosynthesis - heparan sulfate / heparin	24	0.646202	1.50511	0.0186127	0.0380501	0.0182283	7810	tags=46%, list=24%, signal=35%	9956/222537/90161/2134/266722/64131/3340/9953/9348/9957/8509
hsa04260	Cardiac muscle contraction	83	0.514075	1.3951	0.0188128	0.0382172	0.0183084	3527	tags=29%, list=11%, signal=26%	9254/477/845/6547/7134/59285/6262/4634/482/27092/776/84701/775/480/55799/785/3270/782/70/779/1346/6546/7139/476
