# Supplementary material for: Low expression of INMT is associated with poor prognosis but favorable immunotherapy response in lung adenocarcinoma
Source: Front Genet. 2022 Nov 10;13:946848. doi: 10.3389/fgene.2022.946848 (PMC9686007; doi:10.3389/fgene.2022.946848)
Supplement: Supplementary file 1 [file Presentation1.zip › Supplementary Table 4.XLSX]

## Sheet: Sheet2
Table S4. GSEA results of REACTOME data sets between high and low INMT groups in the TCGA-LUAD cohort.
ID	Description	setSize	enrichmentScore	NES	pvalue	p.adjust	qvalues	rank	leading_edge	core_enrichment
REACTOME_ACTIVATION_OF_ATR_IN_RESPONSE_TO_REPLICATION_STRESS	REACTOME_ACTIVATION_OF_ATR_IN_RESPONSE_TO_REPLICATION_STRESS	37	-0.900175	-3.12445	1e-10	1.49146e-09	8.76765e-10	1953	tags=70%, list=6%, signal=66%	5883/5001/6119/4174/4172/1017/5982/5985/84515/5983/4175/4176/8317/10926/4171/4173/5984/63967/1111/993/23594/4998/995/990/8318/55388
REACTOME_ACTIVATION_OF_THE_PRE_REPLICATIVE_COMPLEX	REACTOME_ACTIVATION_OF_THE_PRE_REPLICATIVE_COMPLEX	33	-0.896718	-3.0507	1e-10	1.49146e-09	8.76765e-10	1571	tags=73%, list=5%, signal=69%	5001/5558/6119/4174/4172/1017/5426/23649/51053/84515/5557/4175/4176/8317/10926/4171/4173/5427/23594/4998/81620/990/8318/55388
REACTOME_ANTIGEN_ACTIVATES_B_CELL_RECEPTOR_BCR_LEADING_TO_GENERATION_OF_SECOND_MESSENGERS	REACTOME_ANTIGEN_ACTIVATES_B_CELL_RECEPTOR_BCR_LEADING_TO_GENERATION_OF_SECOND_MESSENGERS	86	0.755223	2.07374	1e-10	1.49146e-09	8.76765e-10	5576	tags=77%, list=17%, signal=64%	640/933/695/3495/974/28776/28896/930/973/28940/28817/28933/28474/5295/28791/5336/28450/3709/28457/28881/28919/3708/28420/28903/28449/28874/28461/28465/28930/28908/28825/29760/28823/28878/28394/28901/28454/28395/28820/28439/28893/28778/6850/28921/28938/28816/118788/28822/28937/28392/28883/28815/28793/28434/5293/28424/28452/28813/28912/28442/3507/2534/28797/28913/27071/7409
REACTOME_ANTI_INFLAMMATORY_RESPONSE_FAVOURING_LEISHMANIA_PARASITE_INFECTION	REACTOME_ANTI_INFLAMMATORY_RESPONSE_FAVOURING_LEISHMANIA_PARASITE_INFECTION	223	0.659346	1.88441	1e-10	1.49146e-09	8.76765e-10	5539	tags=56%, list=17%, signal=47%	6344/1812/153/7433/3973/154/155/116/59350/5745/64174/108/2788/4161/10800/1816/122042/117/2740/10203/5732/9340/114/5734/2843/111/3360/1800/10268/5739/554/4158/28776/115/28896/28940/28817/28933/7432/28474/2268/28791/10266/5336/2850/9332/54331/1394/28450/3709/28457/1395/2696/28881/28919/3708/28420/28903/2863/28449/28874/28461/28465/2687/28930/28908/4160/3586/7252/28825/151306/5577/28823/28878/5567/2…
REACTOME_APC_C_CDH1_MEDIATED_DEGRADATION_OF_CDC20_AND_OTHER_APC_C_CDH1_TARGETED_PROTEINS_IN_LATE_MITOSIS_EARLY_G1	REACTOME_APC_C_CDH1_MEDIATED_DEGRADATION_OF_CDC20_AND_OTHER_APC_C_CDH1_TARGETED_PROTEINS_IN_LATE_MITOSIS_EARLY_G1	73	-0.752469	-2.98542	1e-10	1.49146e-09	8.76765e-10	4557	tags=66%, list=14%, signal=57%	5689/5719/5713/6233/5707/5682/64682/5700/51433/10197/5714/23198/5702/5705/5706/5715/5701/5718/5694/5683/5684/5698/5687/5685/5709/5686/5690/5695/5710/5688/5704/5721/5708/5717/51529/51434/5692/10213/5691/5693/6502/9232/27338/5347/6790/9212/991/11065
REACTOME_APC_C_MEDIATED_DEGRADATION_OF_CELL_CYCLE_PROTEINS	REACTOME_APC_C_MEDIATED_DEGRADATION_OF_CELL_CYCLE_PROTEINS	87	-0.756861	-3.10536	1e-10	1.49146e-09	8.76765e-10	4557	tags=66%, list=14%, signal=57%	5689/5719/5713/6233/5707/5682/64682/5700/51433/10197/5714/23198/5702/5705/5706/5715/5701/5718/5694/5683/5684/5698/5687/5685/5709/5686/9184/5690/5695/5710/5688/5704/5721/5708/5717/51529/51434/5692/10213/5691/5693/1017/26271/6502/9232/27338/4085/891/5347/6790/983/890/701/4751/9212/991/11065
REACTOME_ASSEMBLY_OF_THE_PRE_REPLICATIVE_COMPLEX	REACTOME_ASSEMBLY_OF_THE_PRE_REPLICATIVE_COMPLEX	67	-0.801614	-3.07286	1e-10	1.49146e-09	8.76765e-10	4570	tags=79%, list=14%, signal=68%	4999/5689/5719/5713/6233/5707/5682/5700/10197/5714/23198/5702/5705/5706/5715/5701/5718/5694/5683/5684/5698/5687/5685/5709/5686/5690/5695/5710/5688/5704/5721/5708/5717/5001/1871/5692/10213/4174/5691/5693/4172/51053/84515/4175/4176/1870/4171/4173/1869/23594/4998/81620/990
REACTOME_AUF1_HNRNP_D0_BINDS_AND_DESTABILIZES_MRNA	REACTOME_AUF1_HNRNP_D0_BINDS_AND_DESTABILIZES_MRNA	54	-0.757348	-2.82769	1e-10	1.49146e-09	8.76765e-10	4557	tags=76%, list=14%, signal=66%	5689/5719/5713/6233/3315/26986/5707/5682/5700/10197/3184/5714/23198/5702/5705/5706/5715/1981/5701/5718/5694/5683/5684/5698/5687/5685/5709/5686/5690/5695/5710/5688/5704/5721/5708/5717/5692/10213/5691/5693/3303
REACTOME_AURKA_ACTIVATION_BY_TPX2	REACTOME_AURKA_ACTIVATION_BY_TPX2	71	-0.681892	-2.69295	1e-10	1.49146e-09	8.76765e-10	4219	tags=48%, list=13%, signal=42%	22919/9662/10382/8636/121441/79959/11190/4957/115106/1454/3320/84131/7277/9793/10383/22994/23354/55835/7532/8655/54801/93323/55559/55722/203068/22995/7283/10733/3161/5347/6790/983/4751/22974
REACTOME_BINDING_AND_UPTAKE_OF_LIGANDS_BY_SCAVENGER_RECEPTORS	REACTOME_BINDING_AND_UPTAKE_OF_LIGANDS_BY_SCAVENGER_RECEPTORS	97	0.745037	2.05767	1e-10	1.49146e-09	8.76765e-10	4736	tags=69%, list=14%, signal=59%	117156/286133/3240/8685/3043/81035/3250/5648/948/3040/338/284297/3494/3493/55576/4481/3039/28776/28896/28940/28817/8578/28933/259/28474/28791/9332/28450/28457/28881/28919/28420/28903/28449/28874/28461/28465/28930/28908/213/4035/28825/28823/28878/28394/28901/28454/28395/28820/28439/28893/28778/28921/28938/28816/28822/28937/28392/28883/28815/28793/28434/28424/28452/28813/28912/28442
REACTOME_CHROMOSOME_MAINTENANCE	REACTOME_CHROMOSOME_MAINTENANCE	88	-0.785692	-3.24774	1e-10	1.49146e-09	8.76765e-10	2384	tags=52%, list=7%, signal=49%	54433/5436/55505/5438/23421/401541/3978/5424/10856/55166/5558/6119/5437/5425/5439/1736/8607/1017/5982/23649/5985/79172/91687/5111/5983/5557/54069/64946/63922/1763/55839/2237/641/5984/64105/79682/79075/79019/387103/2491/80119/7015/11339/890/55355/1058
REACTOME_CLASS_A_1_RHODOPSIN_LIKE_RECEPTORS	REACTOME_CLASS_A_1_RHODOPSIN_LIKE_RECEPTORS	325	0.61309	1.7736	1e-10	1.49146e-09	8.76765e-10	5484	tags=45%, list=17%, signal=38%	186/2532/148/5179/1812/6751/1524/1268/150/64805/1128/1129/153/6363/1235/1908/6368/2829/3973/154/1269/155/185/1910/6361/2922/1233/59350/5737/338557/146/4161/2840/10800/11251/1816/6357/122042/729230/59340/718/1236/9934/5732/56923/3356/6360/53829/1901/6376/3577/6869/5734/147/3579/4543/3360/643/10316/9290/5733/10803/5473/27334/5739/554/64106/140/8698/6367/4158/3062/1906/4889/1240/23566/6387/1131/4986…
REACTOME_COMPLEMENT_CASCADE	REACTOME_COMPLEMENT_CASCADE	114	0.743728	2.07977	1e-10	1.49146e-09	8.76765e-10	4794	tags=73%, list=14%, signal=63%	730/729/732/1361/722/1991/1380/8547/5648/1378/1191/718/2219/721/1675/5199/720/5627/28776/28896/3426/930/28940/28817/28933/28474/731/28791/727/28450/28457/710/28881/28919/719/10747/28420/28903/1604/28449/28874/28461/28465/28930/28908/728/28825/7448/28823/28878/28394/717/28901/28454/28395/28820/28439/28893/28778/28921/28938/28816/966/10584/3075/28822/28937/713/28392/975/28883/28815/28793/28434/715/…
REACTOME_COMPLEX_I_BIOGENESIS	REACTOME_COMPLEX_I_BIOGENESIS	51	-0.742395	-2.70937	1e-10	1.49146e-09	8.76765e-10	6771	tags=84%, list=20%, signal=67%	137682/4719/91942/55471/4705/51295/4696/55863/4716/374291/4714/4722/4718/4717/4700/51079/4720/79133/4729/126328/4706/4708/4694/4725/4707/55744/29078/54539/4713/4711/4709/4723/4701/51300/4702/4712/28976/4715/55967/4728/4710/4704/4726
REACTOME_CREATION_OF_C4_AND_C2_ACTIVATORS	REACTOME_CREATION_OF_C4_AND_C2_ACTIVATORS	71	0.761618	2.04501	1e-10	1.49146e-09	8.76765e-10	6661	tags=89%, list=20%, signal=71%	8547/5648/2219/28776/28896/28940/28817/28933/28474/28791/28450/28457/28881/28919/10747/28420/28903/28449/28874/28461/28465/28930/28908/28825/28823/28878/28394/28901/28454/28395/28820/28439/28893/28778/28921/28938/28816/10584/28822/28937/713/28392/28883/28815/28793/28434/715/2220/28424/28452/28813/28912/714/28442/712/28797/28913/716/28914/28299/3501/28796/3539
REACTOME_CYCLIN_A_CDK2_ASSOCIATED_EVENTS_AT_S_PHASE_ENTRY	REACTOME_CYCLIN_A_CDK2_ASSOCIATED_EVENTS_AT_S_PHASE_ENTRY	84	-0.673942	-2.78758	1e-10	1.49146e-09	8.76765e-10	4557	tags=61%, list=14%, signal=53%	5689/5719/994/5713/6233/1874/5707/5682/5700/10197/55957/4609/5714/5702/7027/4331/5705/5706/5715/5701/5718/5694/5683/5684/5698/5687/1019/5685/5709/5686/5690/5695/5710/5688/5704/5721/5708/5717/5692/10213/5691/286826/5693/1017/9134/6502/1163/1869/993/898/890
REACTOME_DEGRADATION_OF_DVL	REACTOME_DEGRADATION_OF_DVL	56	-0.709	-2.63472	1e-10	1.49146e-09	8.76765e-10	4557	tags=70%, list=14%, signal=60%	5689/5719/1856/5713/6233/5707/5682/5700/10197/5714/23198/5702/5705/5706/5715/1855/5701/5718/5694/5683/5684/5698/5687/5685/5709/1857/5686/5690/5695/5710/5688/5704/5721/5708/5717/5692/10213/5691/5693
REACTOME_DEPOSITION_OF_NEW_CENPA_CONTAINING_NUCLEOSOMES_AT_THE_CENTROMERE	REACTOME_DEPOSITION_OF_NEW_CENPA_CONTAINING_NUCLEOSOMES_AT_THE_CENTROMERE	25	-0.870835	-2.74151	1e-10	1.49146e-09	8.76765e-10	2036	tags=68%, list=6%, signal=64%	23421/401541/55166/8607/79172/91687/54069/64946/55839/64105/79682/79019/387103/2491/11339/55355/1058
REACTOME_DNA_DOUBLE_STRAND_BREAK_REPAIR	REACTOME_DNA_DOUBLE_STRAND_BREAK_REPAIR	129	-0.67356	-2.75099	1e-10	1.49146e-09	8.76765e-10	5544	tags=55%, list=17%, signal=46%	7156/9031/5893/5932/7520/55183/548593/29086/165918/545/79728/4683/7341/6233/51567/142/51548/5889/9656/10714/22976/54107/80198/7334/6613/80010/3980/56655/5531/79008/83695/5883/7336/5424/580/5591/10038/6119/54962/5425/55775/348654/11073/1017/7517/5426/5982/5985/675/5111/5983/116028/11200/8914/1763/2237/641/672/83990/5984/3838/63967/5427/1111/7516/5888/10635/146956/890/10721/9156
REACTOME_DNA_REPLICATION	REACTOME_DNA_REPLICATION	127	-0.799093	-3.2416	1e-10	1.49146e-09	8.76765e-10	4570	tags=72%, list=14%, signal=62%	4999/5689/5719/5713/6233/5707/5682/64682/5700/51433/10197/5714/23198/10714/5702/5705/54107/5706/5715/5701/5718/5694/5683/5684/5698/5687/5685/5709/5686/5690/5695/56655/5710/3978/5688/5704/5721/5708/5424/5717/51529/5001/1871/51434/5692/5558/6119/10213/4174/5691/5425/5693/4172/1017/5426/5982/23649/5985/51053/84515/5111/5983/64785/5557/9134/4175/4176/8317/1763/6502/10926/2237/1870/84296/4171/4173/598…
REACTOME_DNA_REPLICATION_PRE_INITIATION	REACTOME_DNA_REPLICATION_PRE_INITIATION	84	-0.811576	-3.35686	1e-10	1.49146e-09	8.76765e-10	4570	tags=79%, list=14%, signal=68%	4999/5689/5719/5713/6233/5707/5682/5700/10197/5714/23198/5702/5705/54107/5706/5715/5701/5718/5694/5683/5684/5698/5687/5685/5709/5686/5690/5695/56655/5710/5688/5704/5721/5708/5717/5001/1871/5692/5558/6119/10213/4174/5691/5693/4172/1017/5426/23649/51053/84515/5557/4175/4176/8317/10926/1870/4171/4173/5427/1869/23594/4998/81620/990/8318/55388
REACTOME_DNA_STRAND_ELONGATION	REACTOME_DNA_STRAND_ELONGATION	32	-0.914091	-3.0882	1e-10	1.49146e-09	8.76765e-10	1846	tags=81%, list=6%, signal=77%	3978/5424/5558/6119/4174/5425/4172/5982/23649/5985/84515/5111/5983/64785/5557/4175/4176/1763/2237/84296/4171/4173/5984/51659/9837/8318
REACTOME_EUKARYOTIC_TRANSLATION_INITIATION	REACTOME_EUKARYOTIC_TRANSLATION_INITIATION	120	-0.604098	-2.47503	1e-10	1.49146e-09	8.76765e-10	8040	tags=63%, list=24%, signal=48%	6157/6124/6193/6224/6147/6160/6230/8667/6130/6129/6136/6235/6171/6202/1968/3921/6176/8664/6181/6152/6143/1977/6133/7311/6218/6170/6141/6222/8890/6168/7458/27335/6156/6139/6187/6128/8891/6217/8892/6188/10480/6142/25873/8668/51121/6233/8893/2197/6155/26986/6173/6204/8669/6167/6132/1967/6209/1965/1981/9669/6223/6165/6231/6201/6169/6227/200916/6175/11224/8894/140801/6192/8662/6123/1978/116832
REACTOME_EXTENSION_OF_TELOMERES	REACTOME_EXTENSION_OF_TELOMERES	50	-0.791724	-2.87752	1e-10	1.49146e-09	8.76765e-10	3323	tags=58%, list=10%, signal=52%	10714/55135/25913/54433/55505/3978/5424/10856/5558/6119/5425/1736/8607/1017/5982/23649/5985/5111/5983/5557/63922/1763/2237/641/5984/79075/80119/7015/890
REACTOME_EXTRACELLULAR_MATRIX_ORGANIZATION	REACTOME_EXTRACELLULAR_MATRIX_ORGANIZATION	300	0.601154	1.73271	1e-10	1.49146e-09	8.76765e-10	5854	tags=47%, list=18%, signal=39%	11095/1511/131873/4239/2006/256076/827/7143/1088/1991/7148/8516/1215/7177/4593/388743/2/4680/1285/7373/81578/55214/3680/3908/10753/825/4053/655/1286/164656/5650/2202/7450/10893/1634/4148/80274/650/8200/10516/58494/1310/7087/7092/8515/84570/3694/92291/23127/84467/63923/7276/9378/222663/10319/1295/4316/5175/4327/4060/4921/2247/1756/3385/170690/1308/3676/3683/7042/3339/1311/3684/1288/4684/9510/8425/…
REACTOME_FCERI_MEDIATED_CA_2_MOBILIZATION	REACTOME_FCERI_MEDIATED_CA_2_MOBILIZATION	86	0.736628	2.02268	1e-10	1.49146e-09	8.76765e-10	7035	tags=81%, list=21%, signal=64%	2205/2206/695/3702/28776/28896/28940/28817/28933/9402/28474/28791/5336/28450/3709/28457/28881/28919/3708/28420/28903/7294/4772/28449/28874/28461/28465/3497/28930/28908/28825/4773/28823/28878/28394/28901/28454/28395/28820/28439/28893/28778/6850/28921/28938/28816/28822/28937/28392/28883/28815/28793/28434/28424/28452/28813/4775/28912/28442/3937/28797/28913/7409/28914/28299/2207/28796/3539/5530/3538
REACTOME_FCGR3A_MEDIATED_IL10_SYNTHESIS	REACTOME_FCGR3A_MEDIATED_IL10_SYNTHESIS	95	0.726271	2.00582	1e-10	1.49146e-09	8.76765e-10	6661	tags=78%, list=20%, signal=62%	108/114/111/28776/115/28896/28940/28817/28933/28474/2268/28791/5336/28450/3709/28457/28881/28919/3708/28420/28903/28449/28874/28461/28465/28930/28908/3586/28825/5577/28823/28878/5567/28394/28901/3055/28454/917/28395/28820/28439/28893/28778/6850/28921/113/196883/28938/28816/28822/28937/2212/28392/28883/919/28815/28793/28434/28424/28452/107/28813/28912/28442/2534/28797/28913/28914/28299/2214/3501/5…
REACTOME_G1_S_DNA_DAMAGE_CHECKPOINTS	REACTOME_G1_S_DNA_DAMAGE_CHECKPOINTS	66	-0.732545	-2.79909	1e-10	1.49146e-09	8.76765e-10	4557	tags=67%, list=14%, signal=58%	5689/5719/5713/6233/5707/5682/5700/10197/5714/23198/5702/5705/5706/5715/5701/5718/5694/5683/5684/5698/5687/5685/5709/5686/5690/5695/5710/5688/5704/5721/5708/5717/5692/10213/5691/5693/1017/1029/9134/11200/1111/993/898/890
REACTOME_G2_M_CHECKPOINTS	REACTOME_G2_M_CHECKPOINTS	129	-0.789527	-3.22463	1e-10	1.49146e-09	8.76765e-10	4628	tags=69%, list=14%, signal=60%	545/4999/5689/4683/5719/5713/7341/6233/5707/5682/5700/10971/10197/9656/5714/23198/5702/5705/5706/5715/5701/5718/5694/5683/7334/5684/5698/5687/7534/5685/5709/80010/5686/2810/5690/5695/5710/83695/5883/7336/5688/5704/5721/5708/7532/5717/580/5001/5692/6119/10213/4174/5691/5693/4172/11073/1017/5982/5985/84515/5983/116028/11200/4175/4176/8317/1763/10926/641/672/83990/4171/4173/5984/63967/1111/993/23594…
REACTOME_G2_M_DNA_DAMAGE_CHECKPOINT	REACTOME_G2_M_DNA_DAMAGE_CHECKPOINT	57	-0.757628	-2.83479	1e-10	1.49146e-09	8.76765e-10	4953	tags=58%, list=15%, signal=49%	29086/165918/545/4683/7341/10971/9656/7334/7534/80010/2810/83695/5883/7336/7532/580/6119/11073/5982/5985/5983/116028/11200/1763/641/672/83990/5984/1111/995/891/983/9156
REACTOME_GLOBAL_GENOME_NUCLEOTIDE_EXCISION_REPAIR_GG_NER	REACTOME_GLOBAL_GENOME_NUCLEOTIDE_EXCISION_REPAIR_GG_NER	84	-0.605228	-2.50336	1e-10	1.49146e-09	8.76765e-10	6267	tags=56%, list=19%, signal=46%	2071/1642/50813/7311/8533/2068/9978/10920/7528/2967/2966/7341/6233/83444/10987/142/29844/5886/2968/79913/5887/10714/4331/54107/2873/10445/64708/7334/6613/3980/56655/3978/7336/5424/10038/6119/10980/5425/86/8607/5426/5982/5985/5111/5983/5984/5427
REACTOME_GPCR_LIGAND_BINDING	REACTOME_GPCR_LIGAND_BINDING	453	0.600364	1.74873	1e-10	1.49146e-09	8.76765e-10	5484	tags=43%, list=17%, signal=36%	186/6344/2532/148/5179/114131/1812/3549/6751/1524/1268/150/64805/846/1128/1129/153/6363/6469/1235/7433/1908/6368/2829/3973/154/1269/155/89780/185/116/1910/6361/2922/1233/59350/5745/5737/7476/338557/2788/146/4161/7481/2840/54361/9568/1393/10800/11251/2917/1816/6357/122042/117/729230/59340/718/1236/2740/7484/10203/9934/5732/9340/56923/3356/6360/53829/1901/6376/3577/6869/5734/147/3579/2913/4543/3360…
REACTOME_HDR_THROUGH_HOMOLOGOUS_RECOMBINATION_HRR	REACTOME_HDR_THROUGH_HOMOLOGOUS_RECOMBINATION_HRR	66	-0.757391	-2.89402	1e-10	1.49146e-09	8.76765e-10	3499	tags=53%, list=11%, signal=48%	5889/10714/54107/80198/80010/56655/79008/83695/5883/5424/580/6119/5425/348654/11073/7517/5426/5982/5985/675/5111/5983/116028/1763/641/672/83990/5984/5427/1111/7516/5888/10635/146956/9156
REACTOME_HIV_LIFE_CYCLE	REACTOME_HIV_LIFE_CYCLE	143	-0.546056	-2.32111	1e-10	1.49146e-09	8.76765e-10	6188	tags=52%, list=19%, signal=42%	5431/7311/29082/51534/128866/8812/2068/55048/51510/93343/6396/7520/6881/2967/25920/53371/23511/6917/5433/2963/2966/6884/3836/23225/6233/23636/6880/51497/6874/6873/9688/9972/2968/6882/2960/2961/4331/5440/4686/2958/7469/22916/129401/81929/11198/8086/92421/7514/6877/5436/5438/6749/3978/8480/5905/6878/79902/57122/5478/7936/1104/23165/5437/5439/155382/9631/8815/79023/5901/54457/55706/5902/2237/3159
REACTOME_HOMOLOGOUS_DNA_PAIRING_AND_STRAND_EXCHANGE	REACTOME_HOMOLOGOUS_DNA_PAIRING_AND_STRAND_EXCHANGE	41	-0.810465	-2.85047	1e-10	1.49146e-09	8.76765e-10	1959	tags=51%, list=6%, signal=48%	83695/5883/580/6119/11073/7517/5982/5985/675/5983/116028/1763/641/672/83990/5984/1111/7516/5888/10635/9156
REACTOME_HOMOLOGY_DIRECTED_REPAIR	REACTOME_HOMOLOGY_DIRECTED_REPAIR	100	-0.738513	-3.01083	1e-10	1.49146e-09	8.76765e-10	4995	tags=59%, list=15%, signal=50%	548593/29086/165918/545/79728/4683/7341/6233/142/51548/5889/9656/10714/54107/80198/7334/6613/80010/3980/56655/5531/79008/83695/5883/7336/5424/580/10038/6119/54962/5425/348654/11073/1017/7517/5426/5982/5985/675/5111/5983/116028/8914/1763/2237/641/672/83990/5984/63967/5427/1111/7516/5888/10635/146956/890/10721/9156
REACTOME_HOST_INTERACTIONS_OF_HIV_FACTORS	REACTOME_HOST_INTERACTIONS_OF_HIV_FACTORS	126	-0.531171	-2.18171	1e-10	1.49146e-09	8.76765e-10	5231	tags=56%, list=16%, signal=47%	6396/5696/53371/23511/5879/5689/5719/3836/5713/23225/6233/23636/5707/5682/5700/10197/9688/9972/1173/5062/5714/23198/5702/55690/5705/5706/5715/129401/81929/5701/5718/5694/5683/8086/5684/5698/1175/5687/5685/7514/5709/3837/5686/5690/5695/5710/1174/5688/5704/5721/8480/5708/5905/79902/5717/57122/5478/5692/1104/23165/10213/5691/9631/5693/8815/79023/5901/55706/5902/3159
REACTOME_IMMUNOREGULATORY_INTERACTIONS_BETWEEN_A_LYMPHOID_AND_A_NON_LYMPHOID_CELL	REACTOME_IMMUNOREGULATORY_INTERACTIONS_BETWEEN_A_LYMPHOID_AND_A_NON_LYMPHOID_CELL	185	0.702892	2.00302	1e-10	1.49146e-09	8.76765e-10	5365	tags=64%, list=16%, signal=54%	6441/146894/911/909/946/910/959/81035/933/23547/27181/718/7087/146722/28682/3820/54209/340205/28577/10990/945/6614/114132/10871/947/131450/79865/28776/28896/10219/3385/6402/11027/930/124599/259197/1308/28940/126014/3676/3683/28817/28653/28933/114836/28474/28791/339390/912/3689/27036/4068/28450/28457/3383/56253/28881/28919/11024/28420/28903/54210/28589/28449/3903/28874/28461/28465/28930/28908/2882…
REACTOME_INFLUENZA_INFECTION	REACTOME_INFLUENZA_INFECTION	155	-0.618489	-2.5873	1e-10	1.49146e-09	8.76765e-10	7719	tags=63%, list=23%, signal=49%	348995/6224/6147/6160/6230/10762/6130/6129/6136/6235/6171/9883/6202/100101267/3921/5434/6176/6181/6152/2926/6143/6133/5431/7311/6218/6170/6141/6222/6168/811/6156/6139/6396/6187/1211/6128/53371/6217/23511/6188/6142/25873/5433/2963/51121/3836/23225/6233/23636/2197/6155/6173/6204/142/9688/9972/6167/6132/3843/6209/8106/5440/129401/81929/6223/6165/8086/7514/6231/3837/6201/6169/6227/200916/3320/3840/54…
REACTOME_INITIAL_TRIGGERING_OF_COMPLEMENT	REACTOME_INITIAL_TRIGGERING_OF_COMPLEMENT	79	0.763764	2.07918	1e-10	1.49146e-09	8.76765e-10	6661	tags=89%, list=20%, signal=71%	8547/5648/718/2219/721/1675/5199/720/28776/28896/28940/28817/28933/28474/28791/28450/28457/28881/28919/10747/28420/28903/28449/28874/28461/28465/28930/28908/28825/28823/28878/28394/717/28901/28454/28395/28820/28439/28893/28778/28921/28938/28816/10584/28822/28937/713/28392/28883/28815/28793/28434/715/2220/28424/28452/28813/28912/714/28442/712/28797/28913/716/28914/28299/3501/3004/28796/3539
REACTOME_LEISHMANIA_INFECTION	REACTOME_LEISHMANIA_INFECTION	308	0.624053	1.80086	1e-10	1.49146e-09	8.76765e-10	5799	tags=48%, list=17%, signal=40%	6344/1511/1812/153/7433/4620/3973/154/155/116/59350/5745/64174/108/2788/4161/10800/1816/122042/117/718/2740/10203/5732/9340/26999/114/10628/5734/2843/695/111/3360/1800/10268/114548/5739/554/3071/4158/28776/115/28896/28940/28817/28933/7432/9844/28474/2268/28791/10266/5336/2850/9332/54331/1394/28450/3709/28457/1395/5027/2696/28881/28919/719/3708/10810/28420/28903/2863/28449/28874/28461/28465/2687/2…
REACTOME_METABOLISM_OF_POLYAMINES	REACTOME_METABOLISM_OF_POLYAMINES	58	-0.724415	-2.71297	1e-10	1.49146e-09	8.76765e-10	5162	tags=72%, list=16%, signal=61%	5696/51582/5689/5719/5713/5707/5682/5700/10197/5714/23198/5702/5705/5706/5715/5701/5718/5694/5683/5684/5698/5687/5685/5709/5686/5690/5695/5710/1728/5688/5704/5721/5708/5717/5692/6611/6723/10213/5691/5693/79814/54498
REACTOME_MITOCHONDRIAL_TRANSLATION	REACTOME_MITOCHONDRIAL_TRANSLATION	93	-0.748289	-3.09038	1e-10	1.49146e-09	8.76765e-10	5281	tags=73%, list=16%, signal=62%	29074/26589/51023/64978/65008/28957/55168/118487/84311/64981/54148/55037/29093/78988/64963/64965/64976/51318/10573/51373/51021/64983/54948/7818/65993/51073/54460/26284/85476/51650/51263/128308/51116/10102/51081/64949/51264/9801/28977/10884/116540/4528/56945/79590/63875/55173/64969/51642/64975/54998/51253/65005/28998/51258/64960/51069/64979/122704/90480/60488/11222/64951/6183/65003/219927/57129/29…
REACTOME_MITOTIC_G1_PHASE_AND_G1_S_TRANSITION	REACTOME_MITOTIC_G1_PHASE_AND_G1_S_TRANSITION	148	-0.736106	-3.12671	1e-10	1.49146e-09	8.76765e-10	4595	tags=66%, list=14%, signal=57%	3065/4999/5689/5719/5713/6233/1874/5707/5682/5700/10197/1876/55957/4609/5714/5702/7027/4331/5705/54107/5706/5715/5701/5718/5694/5683/5684/5698/5687/1019/5685/5709/5686/5519/1719/1032/5690/1031/5695/56655/5710/28227/5688/5704/5721/5708/5717/5001/1871/5692/5558/1021/6119/10213/4174/5691/286826/5693/4172/5933/1017/5426/23649/26271/51053/84515/5111/1029/5557/9134/4175/4176/8317/6502/10926/7298/1870/4…
REACTOME_MITOTIC_SPINDLE_CHECKPOINT	REACTOME_MITOTIC_SPINDLE_CHECKPOINT	107	-0.792121	-3.29725	1e-10	1.49146e-09	8.76765e-10	2453	tags=47%, list=7%, signal=43%	5519/9184/9793/23421/401541/55920/348235/5905/55166/79902/8655/51529/51434/57122/79023/55055/54908/79980/79172/91687/64946/3619/9735/81930/55839/64105/79682/79019/11130/54821/27338/4085/2491/1062/55143/1063/57405/5347/147841/699/10403/701/9212/220134/11004/83540/991/332/1058/11065
REACTOME_MUSCLE_CONTRACTION	REACTOME_MUSCLE_CONTRACTION	193	0.631241	1.79794	1e-10	1.49146e-09	8.76765e-10	4538	tags=42%, list=14%, signal=36%	9254/6332/6323/477/1674/6327/845/6330/4629/6547/3752/859/3777/89822/7134/4842/2259/6910/5348/59285/6262/2977/25802/4634/482/11280/88/4881/3753/4606/27092/10580/775/3784/5350/83795/4638/480/54207/8645/30820/10060/72/1756/53826/782/7140/8850/3767/70/815/3709/2258/6326/3708/844/1193/3672/491/29767/6588/2626/59/6336/7136/6546/7139/3759/476/817/4882/6261/7111/53822/7431/6335/10398/10699/3757/60598/301
REACTOME_NEGATIVE_REGULATION_OF_NOTCH4_SIGNALING	REACTOME_NEGATIVE_REGULATION_OF_NOTCH4_SIGNALING	53	-0.717857	-2.64979	1e-10	1.49146e-09	8.76765e-10	4557	tags=70%, list=14%, signal=60%	5689/5719/5713/6233/5707/5682/5700/10197/5714/5702/5705/5706/5715/5701/5718/5694/5683/5684/5698/5687/7534/5685/5709/5686/5690/5695/5710/5688/5704/5721/5708/5717/5692/10213/5691/5693/10460
REACTOME_NEURONAL_SYSTEM	REACTOME_NEURONAL_SYSTEM	408	0.562238	1.63598	1e-10	1.49146e-09	8.76765e-10	5588	tags=41%, list=17%, signal=34%	2890/9254/6532/5923/2066/2903/4916/3739/3752/3777/590/6512/89822/3741/3772/3745/60482/3788/3762/6833/3738/80086/22999/1135/6571/10021/3737/347730/108/2788/7102/2900/4900/88/4128/9568/348980/5579/27092/5789/9369/83988/2562/170572/6540/3787/3773/6505/3784/4747/114/6196/6531/8224/8001/18/3084/9378/111/3786/2561/9229/83795/22865/127833/8973/27330/43/2567/55799/84631/785/54207/9312/6506/3781/10060/115…
REACTOME_NUCLEOTIDE_EXCISION_REPAIR	REACTOME_NUCLEOTIDE_EXCISION_REPAIR	110	-0.593005	-2.49324	1e-10	1.49146e-09	8.76765e-10	6267	tags=66%, list=19%, signal=54%	5981/7316/57804/1161/56949/1022/4798/7515/2067/60/6612/10450/8450/9557/5434/2071/1642/50813/5431/7311/8533/2068/9978/10920/3150/7528/2967/6917/5433/2966/7341/6233/83444/10987/142/29844/5886/2968/79913/5887/10714/4331/5440/54107/2873/10445/64708/7334/6613/3980/57461/5436/5438/56655/3978/7336/27339/5424/10038/6119/5437/10980/5425/5439/86/8607/5426/5982/5985/5111/5983/5984/5427
REACTOME_ORC1_REMOVAL_FROM_CHROMATIN	REACTOME_ORC1_REMOVAL_FROM_CHROMATIN	70	-0.779236	-3.07755	1e-10	1.49146e-09	8.76765e-10	4570	tags=74%, list=14%, signal=64%	4999/5689/5719/5713/6233/5707/5682/5700/10197/5714/23198/5702/5705/5706/5715/5701/5718/5694/5683/5684/5698/5687/5685/5709/5686/5690/5695/5710/5688/5704/5721/5708/5717/5001/5692/10213/4174/5691/5693/4172/1017/84515/4175/4176/6502/4171/4173/23594/4998/81620/990/890
REACTOME_PROCESSING_OF_DNA_DOUBLE_STRAND_BREAK_ENDS	REACTOME_PROCESSING_OF_DNA_DOUBLE_STRAND_BREAK_ENDS	60	-0.735542	-2.80605	1e-10	1.49146e-09	8.76765e-10	4953	tags=57%, list=15%, signal=48%	29086/165918/545/4683/7341/6233/51548/9656/7334/6613/80010/5531/83695/5883/7336/580/6119/54962/11073/1017/5982/5985/5983/116028/8914/1763/641/672/83990/5984/63967/1111/890/9156
REACTOME_RECRUITMENT_OF_MITOTIC_CENTROSOME_PROTEINS_AND_COMPLEXES	REACTOME_RECRUITMENT_OF_MITOTIC_CENTROSOME_PROTEINS_AND_COMPLEXES	80	-0.631016	-2.60657	1e-10	1.49146e-09	8.76765e-10	4219	tags=42%, list=13%, signal=37%	22919/9662/10382/8636/121441/79959/11190/4957/115106/1454/3320/84131/7277/9793/10383/22994/23354/55835/7532/8655/54801/93323/55559/55722/440145/80097/203068/22995/653784/7283/10733/5347/983/4751
REACTOME_REGULATION_OF_EXPRESSION_OF_SLITS_AND_ROBOS	REACTOME_REGULATION_OF_EXPRESSION_OF_SLITS_AND_ROBOS	169	-0.486245	-2.08372	1e-10	1.49146e-09	8.76765e-10	7609	tags=63%, list=23%, signal=49%	6224/6147/6160/6230/5720/6130/6129/6136/6235/26019/6171/6202/3921/6176/5716/6181/6152/6143/6133/7311/6218/9939/6170/6141/6222/6168/9978/6156/6139/10921/6187/5696/6128/6217/6188/5689/6142/5719/25873/51121/5713/6233/2197/6155/26986/6173/5707/5682/6204/5700/10197/6167/5714/8022/6132/23198/5702/6209/4686/5705/5706/5715/1981/22916/6223/8453/5701/5718/5694/6165/5683/5684/5698/5687/65109/5685/5709/6231/…
REACTOME_REGULATION_OF_PLK1_ACTIVITY_AT_G2_M_TRANSITION	REACTOME_REGULATION_OF_PLK1_ACTIVITY_AT_G2_M_TRANSITION	86	-0.616441	-2.49633	1e-10	1.49146e-09	8.76765e-10	4343	tags=42%, list=13%, signal=36%	6233/22919/9662/10382/8636/121441/79959/11190/4957/115106/1454/3320/84131/7277/9793/10383/22994/23354/55835/7532/8655/54801/93323/55559/55722/203068/22995/79866/7283/10733/891/5347/6790/983/9133/4751
REACTOME_REGULATION_OF_TP53_ACTIVITY	REACTOME_REGULATION_OF_TP53_ACTIVITY	157	-0.526643	-2.23867	1e-10	1.49146e-09	8.76765e-10	4645	tags=36%, list=14%, signal=31%	117584/545/3065/4683/6884/64223/6233/8550/6880/5931/6874/6873/53615/80196/6882/3066/54971/1020/11198/80010/6877/10419/10919/5608/26155/9219/5519/1460/6749/83695/5883/6878/580/6119/8851/54457/11073/1017/5982/5985/5983/1029/5457/116028/11200/1763/641/672/83990/5984/1111/6790/983/890/9156/9212/22974
REACTOME_REGULATION_OF_TP53_ACTIVITY_THROUGH_PHOSPHORYLATION	REACTOME_REGULATION_OF_TP53_ACTIVITY_THROUGH_PHOSPHORYLATION	91	-0.634527	-2.6284	1e-10	1.49146e-09	8.76765e-10	4628	tags=45%, list=14%, signal=39%	545/4683/6884/6233/8550/6880/6874/6873/6882/1020/11198/80010/6877/26155/1460/6749/83695/5883/6878/580/6119/8851/54457/11073/1017/5982/5985/5983/116028/11200/1763/641/672/83990/5984/1111/6790/890/9156/9212/22974
REACTOME_RESOLUTION_OF_SISTER_CHROMATID_COHESION	REACTOME_RESOLUTION_OF_SISTER_CHROMATID_COHESION	120	-0.754387	-3.09077	1e-10	1.49146e-09	8.76765e-10	3000	tags=51%, list=9%, signal=46%	81929/5885/7514/7278/5519/79861/7277/9184/9793/10383/23421/401541/55920/348235/5905/55166/79902/112714/8655/57122/10376/79023/55055/54908/79980/79172/84790/91687/10381/64946/3619/9735/81930/55839/64105/79682/79019/11130/54821/4085/2491/1062/55143/1063/891/57405/5347/147841/699/983/10403/9133/701/113130/9212/220134/11004/83540/991/332/1058
REACTOME_RESPIRATORY_ELECTRON_TRANSPORT	REACTOME_RESPIRATORY_ELECTRON_TRANSPORT	93	-0.734112	-3.03183	1e-10	1.49146e-09	8.76765e-10	6771	tags=76%, list=20%, signal=61%	137682/4719/9997/4697/91942/55471/10975/4705/51295/4696/2108/55863/116228/4716/374291/29796/4714/4722/4718/6390/4717/4700/9167/27089/51079/6389/10131/4720/1327/90639/79133/4729/126328/4706/4708/7381/4694/4725/4707/55744/7384/7386/29078/54539/4713/4711/4709/4723/4701/1349/51300/10128/4702/4712/9377/28976/4715/1345/51204/1329/55967/4728/4710/4704/1340/1351/1337/7388/4726/1537/54205
REACTOME_RESPIRATORY_ELECTRON_TRANSPORT_ATP_SYNTHESIS_BY_CHEMIOSMOTIC_COUPLING_AND_HEAT_PRODUCTION_BY_UNCOUPLING_PROTEINS	REACTOME_RESPIRATORY_ELECTRON_TRANSPORT_ATP_SYNTHESIS_BY_CHEMIOSMOTIC_COUPLING_AND_HEAT_PRODUCTION_BY_UNCOUPLING_PROTEINS	99	-0.647978	-2.69391	1e-10	1.49146e-09	8.76765e-10	6771	tags=73%, list=20%, signal=58%	137682/4719/9997/4697/91942/55471/10975/4705/51295/4696/2108/55863/116228/4716/374291/29796/4714/4722/4718/6390/4717/4700/7350/9167/27089/51079/6389/10131/4720/1327/90639/79133/4729/126328/4706/4708/7381/4694/4725/4707/55744/7384/7386/29078/54539/4713/4711/4709/4723/4701/1349/51300/10128/4702/4712/9377/28976/4715/1345/51204/1329/55967/4728/4710/4704/1340/1351/1337/7388/4726/1537/54205
REACTOME_RESPONSE_OF_EIF2AK4_GCN2_TO_AMINO_ACID_DEFICIENCY	REACTOME_RESPONSE_OF_EIF2AK4_GCN2_TO_AMINO_ACID_DEFICIENCY	101	-0.609125	-2.50241	1e-10	1.49146e-09	8.76765e-10	8040	tags=64%, list=24%, signal=49%	6157/6124/6193/1386/6224/6147/6160/6230/6130/6129/6136/6235/6171/6202/1968/3921/6176/6181/6152/6143/6133/7311/6218/6170/6141/6222/6168/6156/6139/6187/6128/6217/6188/6142/25873/51121/6233/2197/6155/6173/6204/6167/6132/468/6209/1965/6223/6165/1051/6231/6201/6169/6227/200916/6175/11224/8894/140801/1054/6192/6123/1649/440/57761/116832
REACTOME_RHO_GTPASES_ACTIVATE_FORMINS	REACTOME_RHO_GTPASES_ACTIVATE_FORMINS	134	-0.696673	-2.87112	1e-10	1.49146e-09	8.76765e-10	2701	tags=43%, list=8%, signal=40%	7514/1857/7278/5519/79861/7277/9184/9793/10383/23421/401541/55920/348235/5905/55166/79902/112714/8655/57122/10376/79023/55055/54908/79980/79172/84790/91687/10381/64946/3619/9735/81930/55839/81624/64105/79682/5217/79019/11130/54821/4085/2491/1062/55143/1063/57405/5347/147841/699/10403/701/9212/220134/11004/83540/991/332/1058
REACTOME_RNA_POLYMERASE_II_TRANSCRIPTION_TERMINATION	REACTOME_RNA_POLYMERASE_II_TRANSCRIPTION_TERMINATION	66	-0.681143	-2.60268	1e-10	1.49146e-09	8.76765e-10	6119	tags=64%, list=18%, signal=52%	6432/9939/1477/199746/6426/6428/79869/10914/8189/10921/26097/25888/79228/9984/6427/84324/84248/53981/29894/1479/11338/8106/4686/22916/65109/1478/6634/81608/51692/4116/7884/8683/6635/10898/55110/84321/9775/6637/10212/6628/10189/6636
REACTOME_ROLE_OF_LAT2_NTAL_LAB_ON_CALCIUM_MOBILIZATION	REACTOME_ROLE_OF_LAT2_NTAL_LAB_ON_CALCIUM_MOBILIZATION	71	0.766919	2.05924	1e-10	1.49146e-09	8.76765e-10	6661	tags=86%, list=20%, signal=69%	2205/2206/28776/28896/28940/28817/28933/28474/5295/28791/28450/28457/28881/28919/28420/28903/28449/28874/28461/28465/3497/28930/28908/28825/28823/28878/28394/28901/28454/28395/28820/28439/28893/28778/6850/28921/28938/28816/28822/28937/28392/28883/28815/28793/9846/28434/28424/28452/28813/28912/28442/2534/28797/28913/5170/28914/28299/7462/2207/28796/3539
REACTOME_ROLE_OF_PHOSPHOLIPIDS_IN_PHAGOCYTOSIS	REACTOME_ROLE_OF_PHOSPHOLIPIDS_IN_PHAGOCYTOSIS	80	0.741184	2.01946	1e-10	1.49146e-09	8.76765e-10	6661	tags=81%, list=20%, signal=65%	122618/28776/28896/28940/28817/28933/28474/5295/28791/5336/28450/3709/28457/28881/28919/3708/28420/28903/28449/28874/28461/28465/28930/28908/28825/28823/28878/28394/28901/5581/28454/917/28395/28820/28439/28893/28778/6850/28921/28938/28816/28822/28937/2212/28392/23646/28883/919/28815/28793/28434/28424/28452/28813/28912/28442/5580/28797/28913/28914/28299/2214/3501/28796/3539
REACTOME_RRNA_MODIFICATION_IN_THE_NUCLEUS_AND_CYTOSOL	REACTOME_RRNA_MODIFICATION_IN_THE_NUCLEUS_AND_CYTOSOL	55	-0.734123	-2.71842	1e-10	1.49146e-09	8.76765e-10	5541	tags=71%, list=17%, signal=59%	8602/10813/9277/6187/11103/55226/65083/9790/22984/10885/51096/55813/27341/10199/55127/11056/88745/5822/54555/6201/9136/27340/25926/54433/51504/55505/56902/92856/84128/23160/51602/10436/2091/25879/79050/57647/10528/1736/4839
REACTOME_SCAVENGING_OF_HEME_FROM_PLASMA	REACTOME_SCAVENGING_OF_HEME_FROM_PLASMA	68	0.779408	2.09652	1e-10	1.49146e-09	8.76765e-10	5350	tags=85%, list=16%, signal=72%	3240/3043/3250/3040/3494/3493/3039/28776/28896/28940/28817/28933/259/28474/28791/9332/28450/28457/28881/28919/28420/28903/28449/28874/28461/28465/28930/28908/213/4035/28825/28823/28878/28394/28901/28454/28395/28820/28439/28893/28778/28921/28938/28816/28822/28937/28392/28883/28815/28793/28434/28424/28452/28813/28912/28442/28797/28913
REACTOME_SCF_SKP2_MEDIATED_DEGRADATION_OF_P27_P21	REACTOME_SCF_SKP2_MEDIATED_DEGRADATION_OF_P27_P21	59	-0.761062	-2.87028	1e-10	1.49146e-09	8.76765e-10	4557	tags=71%, list=14%, signal=62%	5689/5719/5713/6233/5707/5682/5700/10197/5714/5702/5705/5706/5715/5701/5718/5694/5683/5684/5698/5687/1019/5685/5709/5686/5690/5695/5710/5688/5704/5721/5708/5717/5692/10213/5691/5693/1017/9134/6502/1163/898/890
REACTOME_SEPARATION_OF_SISTER_CHROMATIDS	REACTOME_SEPARATION_OF_SISTER_CHROMATIDS	184	-0.734639	-3.1651	1e-10	1.49146e-09	8.76765e-10	4564	tags=60%, list=14%, signal=52%	10726/5689/5719/8379/5713/6233/22919/10382/5707/5682/64682/347733/9126/5700/80152/51433/10197/5501/347688/5714/23198/5702/5705/5706/5715/81929/5885/5701/5718/5694/5683/5684/5698/5687/5685/7514/5709/7278/5686/5519/79861/7277/9184/5690/5695/9793/10383/5710/23421/401541/55920/348235/5688/5704/5721/5708/5905/55166/79902/5717/112714/8655/51529/51434/57122/5692/10213/5691/5693/10376/79023/55055/54908/7…
REACTOME_SNRNP_ASSEMBLY	REACTOME_SNRNP_ASSEMBLY	52	-0.754942	-2.76589	1e-10	1.49146e-09	8.76765e-10	5442	tags=67%, list=16%, signal=56%	10073/6396/79084/53371/23511/23225/23636/6606/9688/9972/1207/4686/22916/129401/81929/8086/79833/10419/6634/79760/8480/6635/6633/79902/57122/23165/8487/6607/9631/79023/6632/6637/55706/6628/6636
REACTOME_SRP_DEPENDENT_COTRANSLATIONAL_PROTEIN_TARGETING_TO_MEMBRANE	REACTOME_SRP_DEPENDENT_COTRANSLATIONAL_PROTEIN_TARGETING_TO_MEMBRANE	112	-0.58698	-2.44261	1e-10	1.49146e-09	8.76765e-10	8040	tags=69%, list=24%, signal=52%	6161/6159/6158/6728/6234/6727/6157/6124/6193/6224/6147/6160/6230/6130/6129/6136/6235/6171/6202/3921/6730/6176/9789/6181/6152/6143/6133/7311/6218/6170/6141/6222/1650/6726/6168/6745/6746/6156/6139/6187/6128/6729/6217/6188/6142/29927/6185/25873/51121/6233/2197/6747/6155/6173/6204/6167/6731/6132/6209/10952/6223/6184/6165/6231/6201/6169/6227/200916/6175/11224/58477/140801/55176/6192/23480/6123/116832
REACTOME_STABILIZATION_OF_P53	REACTOME_STABILIZATION_OF_P53	55	-0.706453	-2.61596	1e-10	1.49146e-09	8.76765e-10	4557	tags=69%, list=14%, signal=60%	5689/5719/5713/6233/5707/5682/5700/10197/5714/23198/5702/5705/5706/5715/5701/5718/5694/5683/5684/5698/5687/5685/5709/5686/5690/5695/5710/5688/5704/5721/5708/5717/5692/10213/5691/5693/1029/11200
REACTOME_SUMOYLATION_OF_DNA_REPLICATION_PROTEINS	REACTOME_SUMOYLATION_OF_DNA_REPLICATION_PROTEINS	44	-0.764729	-2.7156	1e-10	1.49146e-09	8.76765e-10	5231	tags=61%, list=16%, signal=52%	6396/53371/23511/7341/23225/23636/9688/9972/129401/81929/8086/6613/8480/5905/79902/57122/23165/9631/79023/55706/5111/3619/55143/7153/6790/9212/332
REACTOME_SWITCHING_OF_ORIGINS_TO_A_POST_REPLICATIVE_STATE	REACTOME_SWITCHING_OF_ORIGINS_TO_A_POST_REPLICATIVE_STATE	90	-0.765469	-3.14563	1e-10	1.49146e-09	8.76765e-10	4570	tags=67%, list=14%, signal=58%	4999/5689/5719/5713/6233/5707/5682/64682/5700/51433/10197/5714/23198/5702/5705/5706/5715/5701/5718/5694/5683/5684/5698/5687/5685/5709/5686/5690/5695/5710/5688/5704/5721/5708/5717/51529/5001/51434/5692/10213/4174/5691/5693/4172/1017/84515/9134/4175/4176/6502/4171/4173/27338/23594/4998/898/81620/990/890/11065
REACTOME_TELOMERE_MAINTENANCE	REACTOME_TELOMERE_MAINTENANCE	64	-0.752053	-2.86082	1e-10	1.49146e-09	8.76765e-10	3323	tags=53%, list=10%, signal=48%	10714/55135/25913/5440/54433/5436/55505/5438/3978/5424/10856/5558/6119/5437/5425/5439/1736/8607/1017/5982/23649/5985/5111/5983/5557/63922/1763/2237/641/5984/79075/80119/7015/890
REACTOME_THE_CITRIC_ACID_TCA_CYCLE_AND_RESPIRATORY_ELECTRON_TRANSPORT	REACTOME_THE_CITRIC_ACID_TCA_CYCLE_AND_RESPIRATORY_ELECTRON_TRANSPORT	150	-0.55205	-2.30771	1e-10	1.49146e-09	8.76765e-10	6633	tags=63%, list=20%, signal=50%	4719/9997/4697/91942/55471/1737/8802/10975/4705/51295/4696/2108/55863/116228/4716/4199/374291/29796/3420/4714/4722/4718/2954/6390/4717/4700/7350/9167/27089/51079/6389/10131/1431/4720/1327/90639/682/79133/4729/126328/4706/4708/7381/8050/4694/4725/4707/55744/7384/3421/2271/7386/29078/54539/4713/4711/5160/4709/4723/4701/5165/1349/1738/51300/7416/10128/4702/79944/4712/9377/28976/3418/4191/4715/1345/5…
REACTOME_THE_ROLE_OF_GTSE1_IN_G2_M_PROGRESSION_AFTER_G2_CHECKPOINT	REACTOME_THE_ROLE_OF_GTSE1_IN_G2_M_PROGRESSION_AFTER_G2_CHECKPOINT	77	-0.683491	-2.79482	1e-10	1.49146e-09	8.76765e-10	4557	tags=73%, list=14%, signal=63%	5689/5719/5713/3326/6233/22919/10382/5707/5682/347733/5700/10197/347688/5714/23198/5702/5705/5706/5715/5701/5718/5694/5683/5684/5698/5687/5685/5709/7278/5686/3320/79861/7277/5690/5695/10383/5710/63943/5688/5704/5721/5708/5717/112714/5692/10213/5691/5693/10376/84790/10381/891/51512/5347/983/9133
REACTOME_TRANSPORT_OF_MATURE_MRNAS_DERIVED_FROM_INTRONLESS_TRANSCRIPTS	REACTOME_TRANSPORT_OF_MATURE_MRNAS_DERIVED_FROM_INTRONLESS_TRANSCRIPTS	41	-0.750715	-2.64033	1e-10	1.49146e-09	8.76765e-10	5335	tags=66%, list=16%, signal=55%	8189/6396/53371/23511/23225/23636/53981/29894/9688/9972/4686/22916/129401/81929/8086/81608/51692/8480/7884/79902/57122/10898/23165/9631/79023/55706/10189
REACTOME_TRANSPORT_OF_MATURE_TRANSCRIPT_TO_CYTOPLASM	REACTOME_TRANSPORT_OF_MATURE_TRANSCRIPT_TO_CYTOPLASM	82	-0.66334	-2.75399	1e-10	1.49146e-09	8.76765e-10	6293	tags=60%, list=19%, signal=49%	1977/6432/9939/199746/6426/6428/8189/10921/6396/53371/26097/23511/79228/9984/6427/23225/84324/23636/84248/53981/29894/9688/9972/11338/4686/22916/129401/81929/8086/65109/81608/51692/4116/8480/7884/8683/79902/29107/57122/10898/23165/55110/84321/9775/9631/79023/55706/10212/10189
REACTOME_TRNA_PROCESSING	REACTOME_TRNA_PROCESSING	102	-0.697619	-2.88906	1e-10	1.49146e-09	8.76765e-10	6811	tags=75%, list=21%, signal=60%	348995/10978/129450/283742/10762/9883/100101267/221078/339487/79074/112858/83480/54901/55006/60487/80746/79042/81890/81605/6396/57570/53371/23511/54802/116461/10775/1653/93587/113179/55039/23225/23636/29894/9688/9972/85495/10556/10557/283989/129401/81929/24140/55621/8086/55687/348180/1478/54931/79897/84705/51504/3028/51605/4234/115708/51367/54888/10785/8480/79902/90353/54913/57122/51002/10898/231…
REACTOME_TRNA_PROCESSING_IN_THE_NUCLEUS	REACTOME_TRNA_PROCESSING_IN_THE_NUCLEUS	56	-0.736037	-2.73519	1e-10	1.49146e-09	8.76765e-10	5705	tags=80%, list=17%, signal=67%	348995/10978/283742/10762/9883/100101267/339487/79074/80746/79042/6396/53371/23511/116461/10775/1653/23225/23636/29894/9688/9972/85495/10556/10557/283989/129401/81929/8086/1478/79897/51367/8480/79902/54913/57122/10898/23165/10940/9631/10799/79023/5901/11260/55706/10248
REACTOME_UCH_PROTEINASES	REACTOME_UCH_PROTEINASES	84	-0.625208	-2.586	1e-10	1.49146e-09	8.76765e-10	4557	tags=60%, list=14%, signal=51%	5689/5719/5713/6233/83444/5707/5682/5700/10197/29844/221937/79913/51377/5714/23198/5702/5705/5706/5715/5701/10445/5718/5694/3607/5683/5684/5698/5687/5685/5709/4738/5686/5690/5695/5710/5688/5704/5721/5708/11047/5717/580/5692/7347/10213/5691/5693/86/8607/7345
REACTOME_UNWINDING_OF_DNA	REACTOME_UNWINDING_OF_DNA	12	-0.961671	-2.48097	1e-10	1.49146e-09	8.76765e-10	1285	tags=100%, list=4%, signal=96%	4172/84515/64785/4175/4176/84296/4171/4173/51659/9837/8318
REACTOME_G_ALPHA_I_SIGNALLING_EVENTS	REACTOME_G_ALPHA_I_SIGNALLING_EVENTS	312	0.574491	1.6578	1.07215e-10	1.5776e-09	9.27399e-10	5297	tags=39%, list=16%, signal=33%	186/5179/84152/6751/1524/1268/150/64805/846/1129/26166/6363/6003/1235/6368/1269/9628/5143/1233/108/2788/2840/9568/11251/2917/6357/729230/59340/718/1236/9934/56923/6360/53829/6376/3577/114/9630/64407/6000/3579/8787/5137/8490/111/5136/2913/4543/643/10316/9290/5733/10803/5473/140/8698/115/4889/5332/8786/23566/6387/4986/1880/814/56670/2920/5153/54331/815/6366/2853/727/3709/5330/6754/152/5540/26960/63…
REACTOME_NUCLEAR_ENVELOPE_NE_REASSEMBLY	REACTOME_NUCLEAR_ENVELOPE_NE_REASSEMBLY	74	-0.641006	-2.55175	1.08355e-10	1.5776e-09	9.27399e-10	5231	tags=59%, list=16%, signal=50%	6396/25909/53371/7280/23511/221496/2010/7341/3930/23636/10382/347733/9688/347688/129401/81929/7444/92421/7278/3837/23141/79861/7277/10383/5905/79902/112714/57122/1104/23165/9631/8815/10376/79023/5901/55706/7112/84790/10381/7443/4001/891/983/9133
REACTOME_HDR_THROUGH_SINGLE_STRAND_ANNEALING_SSA	REACTOME_HDR_THROUGH_SINGLE_STRAND_ANNEALING_SSA	36	-0.774536	-2.65479	1.23661e-10	1.77927e-09	1.04595e-09	2652	tags=47%, list=8%, signal=43%	80010/83695/5883/580/6119/11073/5982/5985/5983/116028/1763/641/672/83990/5984/5888/9156
REACTOME_TRANSCRIPTION_COUPLED_NUCLEOTIDE_EXCISION_REPAIR_TC_NER	REACTOME_TRANSCRIPTION_COUPLED_NUCLEOTIDE_EXCISION_REPAIR_TC_NER	78	-0.624549	-2.59048	1.36155e-10	1.93624e-09	1.13823e-09	6798	tags=69%, list=20%, signal=55%	5981/7316/57804/1161/56949/1022/7515/2067/10450/8450/5434/2071/1642/50813/5431/7311/8533/2068/9978/10920/3150/2967/6917/5433/2966/6233/10987/2968/10714/4331/5440/54107/2873/64708/3980/57461/5436/5438/56655/3978/27339/5424/6119/5437/10980/5425/5439/5426/5982/5985/5111/5983/5984/5427
REACTOME_RECRUITMENT_OF_NUMA_TO_MITOTIC_CENTROSOMES	REACTOME_RECRUITMENT_OF_NUMA_TO_MITOTIC_CENTROSOMES	93	-0.587355	-2.42574	1.44517e-10	2.03155e-09	1.19426e-09	4219	tags=45%, list=13%, signal=40%	22919/9662/10382/347733/8636/347688/121441/79959/11190/4957/115106/1454/7278/3320/79861/84131/7277/9793/10383/22994/23354/55835/7532/112714/8655/54801/93323/55559/55722/440145/10376/80097/203068/22995/653784/84790/10381/7283/10733/5347/983/4751
REACTOME_FCGR_ACTIVATION	REACTOME_FCGR_ACTIVATION	69	0.751626	2.01817	1.65731e-10	2.30329e-09	1.354e-09	6661	tags=87%, list=20%, signal=70%	28776/28896/28940/28817/28933/28474/2268/28791/28450/28457/28881/28919/28420/28903/28449/28874/28461/28465/28930/28908/28825/28823/28878/28394/28901/3055/28454/917/28395/28820/28439/28893/28778/6850/28921/28938/28816/28822/28937/2212/28392/28883/919/28815/28793/28434/28424/28452/28813/28912/28442/2534/28797/28913/28914/28299/2214/3501/28796/3539
REACTOME_BASE_EXCISION_REPAIR	REACTOME_BASE_EXCISION_REPAIR	44	-0.738458	-2.62231	1.69505e-10	2.32926e-09	1.36927e-09	4283	tags=61%, list=13%, signal=54%	4595/11284/65057/142/328/10714/25913/54107/3980/56655/3978/5424/23583/10038/6119/6996/5425/7374/5426/5982/5985/5111/5983/2237/5984/5427/55247
REACTOME_CD22_MEDIATED_BCR_REGULATION	REACTOME_CD22_MEDIATED_BCR_REGULATION	61	0.77392	2.0613	1.95499e-10	2.65661e-09	1.5617e-09	5350	tags=85%, list=16%, signal=72%	933/3495/974/28776/28896/973/28940/28817/28933/28474/28791/28450/28457/28881/28919/28420/28903/28449/28874/28461/28465/28930/28908/28825/28823/28878/28394/28901/28454/28395/28820/28439/28893/28778/28921/28938/28816/28822/28937/28392/28883/28815/28793/28434/28424/28452/28813/28912/28442/3507/28797/28913
REACTOME_SUMOYLATION_OF_DNA_DAMAGE_RESPONSE_AND_REPAIR_PROTEINS	REACTOME_SUMOYLATION_OF_DNA_DAMAGE_RESPONSE_AND_REPAIR_PROTEINS	74	-0.635038	-2.528	2.2144e-10	2.97606e-09	1.74949e-09	5764	tags=53%, list=17%, signal=44%	6015/8243/6045/5893/6396/7703/53371/165918/286053/23511/7341/57332/23225/23636/8535/9126/142/9688/9972/79677/9656/129401/81929/5885/8086/6613/8480/493861/79902/57122/23165/6996/9631/79023/55706/1029/84733/641/672
REACTOME_TELOMERE_C_STRAND_LAGGING_STRAND_SYNTHESIS	REACTOME_TELOMERE_C_STRAND_LAGGING_STRAND_SYNTHESIS	33	-0.793523	-2.69962	2.71701e-10	3.61185e-09	2.12325e-09	1846	tags=61%, list=6%, signal=57%	65057/10714/25913/3978/5424/5558/6119/5425/5982/23649/5985/5111/5983/5557/63922/1763/2237/641/5984/79075
REACTOME_LAGGING_STRAND_SYNTHESIS	REACTOME_LAGGING_STRAND_SYNTHESIS	20	-0.878932	-2.6279	3.51394e-10	4.62102e-09	2.71649e-09	1846	tags=70%, list=6%, signal=66%	3978/5424/5558/6119/5425/5982/23649/5985/5111/5983/5557/1763/2237/5984
REACTOME_REGULATION_OF_MRNA_STABILITY_BY_PROTEINS_THAT_BIND_AU_RICH_ELEMENTS	REACTOME_REGULATION_OF_MRNA_STABILITY_BY_PROTEINS_THAT_BIND_AU_RICH_ELEMENTS	86	-0.599559	-2.42796	3.62356e-10	4.71448e-09	2.77143e-09	4594	tags=60%, list=14%, signal=52%	1994/5689/5719/5713/6233/3315/26986/5707/5682/5700/10197/3184/8570/5393/5714/23198/5702/5705/5706/5715/1981/5701/56915/5718/5694/5683/5684/5698/5687/7534/5685/11340/7514/5709/6418/5686/5690/5695/5710/51010/5688/5704/5721/5708/23404/5717/5692/10213/5691/54512/5693/3303
REACTOME_FCERI_MEDIATED_MAPK_ACTIVATION	REACTOME_FCERI_MEDIATED_MAPK_ACTIVATION	87	0.720322	1.98283	4.75548e-10	6.12205e-09	3.59888e-09	6661	tags=74%, list=20%, signal=59%	2205/2206/5602/2353/28776/28896/28940/28817/28933/9402/28474/28791/5336/28450/28457/28881/28919/28420/28903/28449/28874/28461/28465/3497/28930/28908/28825/28823/28878/28394/28901/28454/28395/28820/28439/28893/28778/6850/28921/28938/28816/28822/28937/28392/28883/3725/28815/28793/28434/28424/28452/28813/28912/28442/3937/4214/28797/28913/7409/28914/28299/2207/28796/3539
REACTOME_EUKARYOTIC_TRANSLATION_ELONGATION	REACTOME_EUKARYOTIC_TRANSLATION_ELONGATION	94	-0.579097	-2.38486	4.98625e-10	6.35227e-09	3.73422e-09	8040	tags=67%, list=24%, signal=51%	6161/6159/6158/6234/1933/6157/6124/6193/6224/6147/6160/1936/6230/6130/6129/6136/6235/6171/6202/3921/6176/6181/6152/6143/6133/7311/6218/6170/6141/6222/6168/6156/6139/6187/6128/6217/6188/6142/25873/51121/6233/2197/6155/6173/6204/6167/6132/6209/6223/6165/6231/6201/6169/6227/200916/6175/11224/1937/140801/6192/1917/6123/116832
REACTOME_POLO_LIKE_KINASE_MEDIATED_EVENTS	REACTOME_POLO_LIKE_KINASE_MEDIATED_EVENTS	16	-0.908169	-2.57472	5.87589e-10	7.40847e-09	4.35511e-09	1206	tags=62%, list=4%, signal=60%	286826/993/1063/995/891/5347/9088/9133/2305/4605
REACTOME_NONSENSE_MEDIATED_DECAY_NMD	REACTOME_NONSENSE_MEDIATED_DECAY_NMD	116	-0.534141	-2.24312	7.29183e-10	9.0999e-09	5.34943e-09	8040	tags=59%, list=24%, signal=45%	6157/6124/6193/6224/6147/6160/6230/6130/6129/6136/6235/26019/6171/6202/3921/9887/6176/6181/6152/6143/6133/7311/6218/9939/6170/6141/6222/6168/56006/6156/6139/10921/6187/6128/6217/6188/6142/25873/51121/6233/2197/6155/26986/6173/6204/6167/6132/6209/4686/1981/22916/6223/6165/23381/65109/6231/6201/6169/6227/200916/6175/11224/140801/4116/6192/55110/9775/6123/116832
REACTOME_G1_S_SPECIFIC_TRANSCRIPTION	REACTOME_G1_S_SPECIFIC_TRANSCRIPTION	29	-0.812581	-2.76665	7.55691e-10	9.33546e-09	5.4879e-09	1206	tags=52%, list=4%, signal=50%	286826/5933/26271/5111/7298/1869/993/4998/7083/898/81620/983/990/6241/8318
REACTOME_RESOLUTION_OF_D_LOOP_STRUCTURES	REACTOME_RESOLUTION_OF_D_LOOP_STRUCTURES	33	-0.779057	-2.6504	1.55332e-09	1.89972e-08	1.11676e-08	2919	tags=70%, list=9%, signal=64%	7156/5932/548593/79728/4683/5889/80198/80010/79008/580/348654/7517/675/116028/1763/641/672/83990/7516/5888/10635/146956/9156
REACTOME_REGULATION_OF_RUNX3_EXPRESSION_AND_ACTIVITY	REACTOME_REGULATION_OF_RUNX3_EXPRESSION_AND_ACTIVITY	54	-0.6686	-2.49633	1.8081e-09	2.18941e-08	1.28706e-08	4557	tags=67%, list=14%, signal=58%	5689/5719/5713/6233/5707/5682/5700/10197/5714/5702/5705/5706/5715/5701/5718/5694/5683/5684/5698/5687/5685/5709/5686/5690/5695/5710/5688/5704/5721/5708/5717/5692/10213/5691/5693/1029
REACTOME_G0_AND_EARLY_G1	REACTOME_G0_AND_EARLY_G1	27	-0.805977	-2.66737	1.94796e-09	2.32973e-08	1.36955e-08	1206	tags=48%, list=4%, signal=46%	286826/5933/1017/5111/9134/1869/993/898/7153/983/990/890/4605
REACTOME_PCNA_DEPENDENT_LONG_PATCH_BASE_EXCISION_REPAIR	REACTOME_PCNA_DEPENDENT_LONG_PATCH_BASE_EXCISION_REPAIR	21	-0.859195	-2.61642	1.96208e-09	2.32973e-08	1.36955e-08	3413	tags=76%, list=10%, signal=68%	328/10714/54107/56655/3978/5424/6119/5425/5426/5982/5985/5111/5983/2237/5984/5427
REACTOME_REGULATION_OF_HMOX1_EXPRESSION_AND_ACTIVITY	REACTOME_REGULATION_OF_HMOX1_EXPRESSION_AND_ACTIVITY	64	-0.65415	-2.4884	2.00109e-09	2.3532e-08	1.38334e-08	5565	tags=69%, list=17%, signal=57%	9978/1457/1459/5696/81502/5689/5719/5713/6233/5707/5682/5700/10197/5714/23198/5702/5705/5706/5715/5701/5718/5694/5683/5684/5698/5687/5685/5709/5686/5690/5695/5710/7975/1460/5688/5704/5721/5708/5717/5692/10213/5691/5693/6502
REACTOME_EPIGENETIC_REGULATION_OF_GENE_EXPRESSION	REACTOME_EPIGENETIC_REGULATION_OF_GENE_EXPRESSION	85	-0.586778	-2.39771	2.11433e-09	2.46269e-08	1.44771e-08	7306	tags=62%, list=22%, signal=49%	7343/10514/11176/121536/10284/5434/2071/2932/2068/200424/3720/54815/29115/25885/9031/64425/2967/22823/3065/2966/79595/84172/5931/57504/53615/2968/9188/3066/79101/4331/5440/64426/9533/23512/7913/9015/10919/1788/9219/2648/80312/1786/8726/8819/11335/9112/26147/5437/6996/6839/2146/1789/29128
REACTOME_CYCLIN_A_B1_B2_ASSOCIATED_EVENTS_DURING_G2_M_TRANSITION	REACTOME_CYCLIN_A_B1_B2_ASSOCIATED_EVENTS_DURING_G2_M_TRANSITION	25	-0.825835	-2.59984	2.24445e-09	2.58958e-08	1.5223e-08	3293	tags=60%, list=10%, signal=54%	51400/4331/7514/5519/28227/1017/993/995/891/5347/9088/983/890/9133/2305
REACTOME_MITOTIC_PROPHASE	REACTOME_MITOTIC_PROPHASE	79	-0.598797	-2.47142	2.31935e-09	2.651e-08	1.5584e-08	4979	tags=43%, list=15%, signal=37%	53371/23511/221496/2010/23225/23636/9688/9972/129401/81929/7444/8086/6418/5519/8480/79902/57122/23165/9631/8815/10051/79023/55706/10592/23310/7112/84930/7443/4001/54892/891/5347/983/9133
REACTOME_RESOLUTION_OF_AP_SITES_VIA_THE_MULTIPLE_NUCLEOTIDE_PATCH_REPLACEMENT_PATHWAY	REACTOME_RESOLUTION_OF_AP_SITES_VIA_THE_MULTIPLE_NUCLEOTIDE_PATCH_REPLACEMENT_PATHWAY	24	-0.838783	-2.61181	2.77736e-09	3.14511e-08	1.84887e-08	3825	tags=75%, list=12%, signal=66%	142/328/10714/54107/56655/3978/5424/10038/6119/5425/5426/5982/5985/5111/5983/2237/5984/5427
REACTOME_MRNA_SPLICING_MINOR_PATHWAY	REACTOME_MRNA_SPLICING_MINOR_PATHWAY	51	-0.679746	-2.48073	3.40448e-09	3.80047e-08	2.23413e-08	7041	tags=75%, list=21%, signal=59%	24148/23450/5434/11066/83443/23020/5431/6432/9410/6426/154007/5433/2963/6427/10907/9416/4904/10992/85437/9343/5440/4686/22916/79622/6634/5436/51639/5438/10262/6635/6633/57819/5437/5439/6632/6637/6628/6636
REACTOME_G_ALPHA_S_SIGNALLING_EVENTS	REACTOME_G_ALPHA_S_SIGNALLING_EVENTS	142	0.644916	1.81901	3.41825e-09	3.80047e-08	2.23413e-08	5799	tags=51%, list=17%, signal=42%	6344/1812/153/7433/3973/154/155/116/5143/59350/5745/108/2788/4161/1816/122042/117/2740/10203/5732/9340/114/5734/2843/111/5136/3360/10268/5739/554/4158/115/27115/7432/5140/8622/10266/5153/2850/5138/54331/2869/1394/408/1395/2696/2863/4160/7252/151306/2793/2848/57105/113/196883/5144/5729/285601/107/50940/94235/3274/117579/2492/135/170589/3363/409/2791/55970/5141/799
REACTOME_RESOLUTION_OF_ABASIC_SITES_AP_SITES	REACTOME_RESOLUTION_OF_ABASIC_SITES_AP_SITES	37	-0.745237	-2.58667	3.60434e-09	3.97127e-08	2.33453e-08	4283	tags=65%, list=13%, signal=57%	4595/11284/142/328/10714/54107/3980/56655/3978/5424/23583/10038/6119/6996/5425/7374/5426/5982/5985/5111/5983/2237/5984/5427
REACTOME_CELL_SURFACE_INTERACTIONS_AT_THE_VASCULAR_WALL	REACTOME_CELL_SURFACE_INTERACTIONS_AT_THE_VASCULAR_WALL	192	0.613852	1.74762	3.66754e-09	4.00482e-08	2.35426e-08	5581	tags=56%, list=17%, signal=47%	1088/284/6403/4680/83953/7010/51378/482/7102/56301/1048/6693/338/58494/3494/4973/3493/2621/90952/857/23428/972/8832/5175/5627/28776/28896/6401/6402/28940/9046/3676/3683/28817/7056/28933/3684/6404/962/28474/5295/2995/28791/3690/3689/83700/28450/28457/28881/28919/28420/28903/54210/28449/28874/28461/28465/29802/28930/4099/28908/28825/3635/28823/28878/28394/28901/28454/3543/28395/28820/28439/28893/28…
REACTOME_INTERACTIONS_OF_REV_WITH_HOST_CELLULAR_PROTEINS	REACTOME_INTERACTIONS_OF_REV_WITH_HOST_CELLULAR_PROTEINS	35	-0.756601	-2.58352	4.27727e-09	4.6293e-08	2.72136e-08	5725	tags=69%, list=17%, signal=57%	4869/6396/53371/23511/23225/23636/9688/9972/129401/81929/8086/7514/3837/8480/5905/79902/57122/1104/23165/9631/79023/5901/55706/5902
REACTOME_ANCHORING_OF_THE_BASAL_BODY_TO_THE_PLASMA_MEMBRANE	REACTOME_ANCHORING_OF_THE_BASAL_BODY_TO_THE_PLASMA_MEMBRANE	95	-0.549476	-2.244	7.41725e-09	7.95728e-08	4.67773e-08	4219	tags=38%, list=13%, signal=33%	22919/9662/10382/84902/8636/51259/121441/79959/11190/4957/115106/85302/1454/132320/3320/84131/7277/9793/10383/22994/23354/55835/7532/8655/54801/93323/55559/55722/203068/22995/347240/7283/10733/5347/983/4751
REACTOME_GOLGI_TO_ER_RETROGRADE_TRANSPORT	REACTOME_GOLGI_TO_ER_RETROGRADE_TRANSPORT	133	-0.486862	-2.00551	9.31631e-09	9.90769e-08	5.82429e-08	4113	tags=32%, list=12%, signal=28%	10382/55605/22818/347733/636/147700/11316/347688/10959/55738/22820/9276/381/7278/79861/7277/60561/10383/64837/90990/112714/8655/3797/3835/285643/10376/5050/84790/9585/10381/547/81930/29127/3832/10112/56992/1062/9493/3833/24137/11004/146909
REACTOME_CELLULAR_RESPONSE_TO_STARVATION	REACTOME_CELLULAR_RESPONSE_TO_STARVATION	153	-0.445831	-1.87077	1.18572e-08	1.24842e-07	7.33889e-08	8040	tags=55%, list=24%, signal=42%	6157/6124/6193/1386/6224/6147/6160/10312/6230/6130/6129/6136/144577/6235/6171/6202/1968/3921/55004/57521/6176/528/6181/6152/6143/6133/7311/6218/6170/10542/6141/6222/6168/9550/6156/6139/155066/6396/6187/6128/28956/6217/533/6188/90423/6142/25873/51121/64223/6233/2197/6155/6173/6204/6167/6132/468/6009/389541/6209/1965/81929/6223/6165/1051/6231/6201/6169/6227/200916/245973/6175/11224/9296/8894/11133/…
REACTOME_PARASITE_INFECTION	REACTOME_PARASITE_INFECTION	116	0.660505	1.84987	1.20008e-08	1.24842e-07	7.33889e-08	6661	tags=59%, list=20%, signal=48%	4620/26999/695/3071/28776/28896/28940/28817/28933/9844/28474/2268/28791/28450/28457/28881/28919/10810/28420/28903/28449/28874/28461/28465/28930/28908/28825/28823/28878/28394/28901/3055/28454/917/28395/28820/28439/28893/28778/6850/28921/28938/28816/7454/28822/28937/28392/28883/919/28815/28793/28434/28424/28452/28813/28912/28442/10458/2534/28797/28913/7409/28914/7456/28299/2214/3501/28796/3539
REACTOME_SUMOYLATION_OF_RNA_BINDING_PROTEINS	REACTOME_SUMOYLATION_OF_RNA_BINDING_PROTEINS	45	-0.68964	-2.44796	1.20452e-08	1.24842e-07	7.33889e-08	5764	tags=60%, list=17%, signal=50%	6015/6045/6396/7703/53371/23511/7341/57332/23225/23636/8535/9688/9972/129401/3183/81929/8086/6613/51602/8480/79902/57122/23165/9631/79023/55706/84733
REACTOME_TRANSCRIPTION_OF_THE_HIV_GENOME	REACTOME_TRANSCRIPTION_OF_THE_HIV_GENOME	66	-0.601127	-2.29693	1.35606e-08	1.39366e-07	8.19273e-08	7214	tags=59%, list=22%, signal=46%	904/6829/5434/2071/5431/8812/2068/6881/2967/25920/6917/5433/2963/2966/6884/6880/51497/6874/6873/2968/6882/2960/2961/4331/5440/4686/2958/7469/22916/11198/6877/5436/5438/6749/6878/7936/5437/5439/54457
REACTOME_EXPORT_OF_VIRAL_RIBONUCLEOPROTEINS_FROM_NUCLEUS	REACTOME_EXPORT_OF_VIRAL_RIBONUCLEOPROTEINS_FROM_NUCLEUS	31	-0.759533	-2.60188	2.54549e-08	2.59428e-07	1.52506e-07	5231	tags=65%, list=16%, signal=54%	6396/53371/23511/23225/23636/9688/9972/129401/81929/8086/7514/8480/79902/57122/23165/9631/79023/5901/55706/3303
REACTOME_TRANSCRIPTIONAL_REGULATION_BY_SMALL_RNAS	REACTOME_TRANSCRIPTIONAL_REGULATION_BY_SMALL_RNAS	45	-0.679899	-2.41338	2.74921e-08	2.77874e-07	1.6335e-07	5231	tags=71%, list=16%, signal=60%	348995/10762/9883/100101267/10526/5434/5431/6396/53371/23511/5433/23225/23636/9688/9972/5440/129401/81929/8086/5436/5438/27161/8480/79902/57122/23165/5437/5439/9631/79023/5901/55706
REACTOME_VIRAL_MESSENGER_RNA_SYNTHESIS	REACTOME_VIRAL_MESSENGER_RNA_SYNTHESIS	42	-0.698977	-2.43033	2.85595e-08	2.86297e-07	1.68301e-07	5231	tags=71%, list=16%, signal=60%	348995/10762/9883/100101267/5434/5431/6396/53371/23511/5433/2963/23225/23636/9688/9972/5440/129401/81929/8086/5436/5438/8480/79902/57122/23165/5437/5439/9631/79023/55706
REACTOME_DUAL_INCISION_IN_TC_NER	REACTOME_DUAL_INCISION_IN_TC_NER	65	-0.60899	-2.31132	2.94172e-08	2.92498e-07	1.71946e-07	6798	tags=68%, list=20%, signal=54%	5981/7316/57804/1161/56949/1022/2067/10450/8450/5434/2071/1642/5431/7311/2068/9978/3150/2967/6917/5433/2966/6233/2968/10714/4331/5440/54107/57461/5436/5438/56655/27339/5424/6119/5437/5425/5439/5426/5982/5985/5111/5983/5984/5427
REACTOME_FCGAMMA_RECEPTOR_FCGR_DEPENDENT_PHAGOCYTOSIS	REACTOME_FCGAMMA_RECEPTOR_FCGR_DEPENDENT_PHAGOCYTOSIS	141	0.633745	1.78582	2.98374e-08	2.94283e-07	1.72996e-07	6661	tags=55%, list=20%, signal=44%	4620/122618/26999/695/3071/28776/28896/28940/28817/28933/9844/28474/5295/2268/28791/5336/28450/3709/28457/28881/28919/3708/10810/28420/28903/28449/28874/28461/28465/28930/28908/28825/28823/28878/28394/28901/3055/5581/28454/917/28395/28820/28439/28893/28778/6850/28921/28938/28816/7454/28822/28937/2212/28392/23646/28883/919/28815/28793/28434/28424/28452/28813/28912/28442/5580/10458/2534/28797/28913…
REACTOME_RESOLUTION_OF_D_LOOP_STRUCTURES_THROUGH_SYNTHESIS_DEPENDENT_STRAND_ANNEALING_SDSA	REACTOME_RESOLUTION_OF_D_LOOP_STRUCTURES_THROUGH_SYNTHESIS_DEPENDENT_STRAND_ANNEALING_SDSA	25	-0.802389	-2.52603	3.21638e-08	3.1469e-07	1.84992e-07	1587	tags=52%, list=5%, signal=50%	80010/580/7517/675/116028/1763/641/672/83990/7516/5888/10635/9156
REACTOME_CARDIAC_CONDUCTION	REACTOME_CARDIAC_CONDUCTION	127	0.638258	1.79454	3.37386e-08	3.27479e-07	1.9251e-07	4528	tags=45%, list=14%, signal=39%	9254/6332/6323/477/6327/845/6330/6547/3752/3777/89822/4842/2259/6910/5348/59285/6262/482/11280/4881/3753/27092/775/3784/5350/83795/480/54207/8645/30820/10060/53826/782/8850/3767/815/3709/2258/6326/3708/844/1193/491/6588/2626/6336/6546/3759/476/817/4882/6261/53822/6335/10699/3757/60598
REACTOME_NS1_MEDIATED_EFFECTS_ON_HOST_PATHWAYS	REACTOME_NS1_MEDIATED_EFFECTS_ON_HOST_PATHWAYS	39	-0.716276	-2.47231	3.52139e-08	3.39108e-07	1.99346e-07	5231	tags=62%, list=16%, signal=52%	6396/53371/23511/3836/23225/23636/9688/9972/8106/129401/81929/8086/3837/3840/8480/79902/57122/10898/23165/9631/79023/55706/9636/3838
REACTOME_COPI_DEPENDENT_GOLGI_TO_ER_RETROGRADE_TRAFFIC	REACTOME_COPI_DEPENDENT_GOLGI_TO_ER_RETROGRADE_TRAFFIC	99	-0.521747	-2.16911	3.72228e-08	3.55653e-07	2.09072e-07	4113	tags=39%, list=12%, signal=35%	10382/55605/22818/347733/147700/11316/347688/10959/55738/22820/9276/381/7278/79861/7277/60561/10383/64837/90990/112714/3797/3835/285643/10376/84790/9585/10381/547/81930/29127/3832/10112/56992/1062/9493/3833/24137/11004/146909
REACTOME_SURFACTANT_METABOLISM	REACTOME_SURFACTANT_METABOLISM	28	0.835616	2.01746	4.94892e-08	4.69188e-07	2.75815e-07	3449	tags=64%, list=10%, signal=58%	6440/653509/729238/6439/1755/6441/9476/253970/21/150/10568/1512/2627/1439/152/1438/29995/51201
REACTOME_TRANSPORT_OF_THE_SLBP_DEPENDANT_MATURE_MRNA	REACTOME_TRANSPORT_OF_THE_SLBP_DEPENDANT_MATURE_MRNA	34	-0.73502	-2.50113	4.99744e-08	4.70143e-07	2.76376e-07	5231	tags=62%, list=16%, signal=52%	6396/53371/23511/23225/23636/9688/9972/4686/22916/129401/81929/8086/8480/7884/79902/57122/23165/9631/79023/55706/10189
REACTOME_PHASE_I_FUNCTIONALIZATION_OF_COMPOUNDS	REACTOME_PHASE_I_FUNCTIONALIZATION_OF_COMPOUNDS	102	0.661097	1.82943	5.07096e-08	4.73418e-07	2.78302e-07	4671	tags=47%, list=14%, signal=41%	125/1580/2327/8639/124/1548/13/4129/1572/4128/1066/126/66002/1579/5740/1544/26/2328/1553/1593/9915/9971/84532/284541/1583/1562/1549/51302/1551/29785/1545/216/113612/217/6916/126410/9420/285440/218/130/131/1581/1589/5742/196/1555/1577/2052
REACTOME_NUCLEAR_IMPORT_OF_REV_PROTEIN	REACTOME_NUCLEAR_IMPORT_OF_REV_PROTEIN	32	-0.743268	-2.51109	5.43707e-08	5.03753e-07	2.96134e-07	5725	tags=66%, list=17%, signal=54%	4869/6396/53371/23511/23225/23636/9688/9972/129401/81929/8086/3837/8480/79902/57122/1104/23165/9631/79023/5901/55706
REACTOME_RECOGNITION_OF_DNA_DAMAGE_BY_PCNA_CONTAINING_REPLICATION_COMPLEX	REACTOME_RECOGNITION_OF_DNA_DAMAGE_BY_PCNA_CONTAINING_REPLICATION_COMPLEX	30	-0.747816	-2.52847	6.265e-08	5.76098e-07	3.38662e-07	3350	tags=53%, list=10%, signal=48%	7398/10714/56852/54107/56655/5424/6119/5425/5426/5982/5985/5111/5983/51514/5984/5427
REACTOME_DEGRADATION_OF_AXIN	REACTOME_DEGRADATION_OF_AXIN	54	-0.62541	-2.33508	7.47466e-08	6.82202e-07	4.01036e-07	4557	tags=67%, list=14%, signal=58%	5689/5719/5713/6233/5707/5682/5700/10197/5714/23198/5702/5705/5706/5715/5701/5718/5694/5683/5684/5698/5687/5685/5709/5686/5690/5695/5710/5688/5704/5721/5708/5717/5692/10213/5691/5693
REACTOME_POSTMITOTIC_NUCLEAR_PORE_COMPLEX_NPC_REFORMATION	REACTOME_POSTMITOTIC_NUCLEAR_PORE_COMPLEX_NPC_REFORMATION	26	-0.787132	-2.52334	1.01651e-07	9.20879e-07	5.41344e-07	5231	tags=73%, list=16%, signal=62%	6396/25909/53371/23511/7341/23636/9688/129401/81929/3837/5905/79902/57122/1104/23165/9631/79023/5901/55706
REACTOME_REGULATION_OF_RUNX2_EXPRESSION_AND_ACTIVITY	REACTOME_REGULATION_OF_RUNX2_EXPRESSION_AND_ACTIVITY	72	-0.582604	-2.3322	1.09466e-07	9.84393e-07	5.78681e-07	4557	tags=58%, list=14%, signal=50%	5689/5719/5713/6233/5707/5682/5700/10197/6772/5714/23198/5702/2101/5705/5706/5715/5701/5718/5694/5683/5684/5698/5687/5685/5709/5686/5690/5695/5710/5688/5704/5721/5708/5717/5692/10213/5691/5693/579/6502/1750/7291
REACTOME_RNA_POLYMERASE_II_TRANSCRIBES_SNRNA_GENES	REACTOME_RNA_POLYMERASE_II_TRANSCRIBES_SNRNA_GENES	78	-0.545484	-2.26254	1.66663e-07	1.48492e-06	8.72918e-07	7917	tags=59%, list=24%, signal=45%	1022/23379/6908/26871/6619/26831/904/7702/29101/6829/57508/5434/100151683/26512/5431/6621/8812/10302/64859/92105/26835/58490/5433/2963/6884/6880/6882/25896/2960/2961/6617/84524/5440/4686/2958/22916/6877/5436/5438/51593/55656/26173/6878/5437/79035/5439
REACTOME_MEIOTIC_RECOMBINATION	REACTOME_MEIOTIC_RECOMBINATION	25	-0.784028	-2.46823	1.67554e-07	1.48492e-06	8.72918e-07	1745	tags=72%, list=5%, signal=68%	7156/4438/5932/4683/5889/1019/4439/6119/56979/1017/11144/675/29893/641/672/84057/5888/56154
REACTOME_GLYCOLYSIS	REACTOME_GLYCOLYSIS	70	-0.567023	-2.23943	1.77337e-07	1.56031e-06	9.17238e-07	5231	tags=51%, list=16%, signal=43%	6396/230/53371/23511/5528/23225/23636/2026/283209/2027/9688/9972/5223/2646/5213/129401/81929/8086/5519/5315/5230/2023/8480/79902/57122/283871/23165/9631/226/79023/2821/55706/7167/5210/2597/5214
REACTOME_REGULATION_OF_RAS_BY_GAPS	REACTOME_REGULATION_OF_RAS_BY_GAPS	67	-0.573214	-2.19733	1.87281e-07	1.63603e-06	9.6175e-07	4557	tags=58%, list=14%, signal=50%	5689/5719/5713/6233/5707/5682/5700/10197/4893/5714/23198/5702/5705/5706/5715/5701/5718/5694/5683/5684/5698/3265/5687/5685/5709/5686/5690/5695/5710/399473/5688/5704/5721/5708/5717/5692/10213/5691/5693
REACTOME_DISEASES_OF_METABOLISM	REACTOME_DISEASES_OF_METABOLISM	240	0.562382	1.61033	2.06948e-07	1.79502e-06	1.05521e-06	6423	tags=36%, list=19%, signal=29%	6440/653509/729238/6439/11095/6441/4969/253970/21/394263/80731/10568/2719/57188/2262/5549/10418/229/9719/4128/1634/4958/11081/2239/2328/143662/55901/9037/5199/4584/1586/1593/4060/4158/1583/170690/170691/157869/3339/1439/3373/9510/1545/4582/10675/113612/8029/170689/1438/9060/2331/6916/79875/54507/126410/633/9420/92949/4855/686/1589/55788/81794/9469/5507/5095/3955/79695/6948/7057/10071/7957/6382/14…
REACTOME_NUCLEAR_PORE_COMPLEX_NPC_DISASSEMBLY	REACTOME_NUCLEAR_PORE_COMPLEX_NPC_DISASSEMBLY	34	-0.717987	-2.44316	2.09285e-07	1.8025e-06	1.05961e-06	5231	tags=59%, list=16%, signal=50%	6396/53371/23511/23225/23636/9688/9972/129401/81929/8086/8480/79902/57122/23165/9631/79023/55706/891/983/9133
REACTOME_ADORA2B_MEDIATED_ANTI_INFLAMMATORY_CYTOKINES_PRODUCTION	REACTOME_ADORA2B_MEDIATED_ANTI_INFLAMMATORY_CYTOKINES_PRODUCTION	133	0.619868	1.74262	2.11195e-07	1.80624e-06	1.06181e-06	5799	tags=46%, list=17%, signal=38%	6344/1812/153/7433/3973/154/155/116/59350/5745/108/2788/4161/1816/122042/117/2740/10203/5732/9340/114/5734/2843/111/3360/10268/5739/554/4158/115/7432/10266/2850/54331/1394/1395/2696/2863/4160/7252/151306/5577/5567/2793/2848/57105/113/196883/5729/285601/107/94235/3274/117579/2492/135/170589/3363/2791/55970/799
REACTOME_TRANSCRIPTIONAL_REGULATION_BY_E2F6	REACTOME_TRANSCRIPTIONAL_REGULATION_BY_E2F6	34	-0.717481	-2.44144	2.20397e-07	1.87184e-06	1.10037e-06	5764	tags=62%, list=17%, signal=51%	6015/6045/5932/8409/7703/23468/5931/1876/7027/84108/23512/10919/8726/11335/8317/672/2146/1869/1111/5888/6241
REACTOME_CONSTITUTIVE_SIGNALING_BY_ABERRANT_PI3K_IN_CANCER	REACTOME_CONSTITUTIVE_SIGNALING_BY_ABERRANT_PI3K_IN_CANCER	78	0.68241	1.85376	2.32821e-07	1.96372e-06	1.15439e-06	6138	tags=60%, list=18%, signal=49%	2255/2066/2254/3082/9365/10718/2263/2322/2252/940/2261/50852/26281/3084/152831/8817/3815/2247/930/5156/5295/685/1839/374/2264/941/9542/29851/2099/5159/118788/9846/5293/942/255324/4254/2549/3932/2534/5154/5880/7409/2260/7039/2065/2323/2246
REACTOME_NUCLEAR_ENVELOPE_BREAKDOWN	REACTOME_NUCLEAR_ENVELOPE_BREAKDOWN	51	-0.628015	-2.29194	2.45421e-07	2.05582e-06	1.20853e-06	5231	tags=55%, list=16%, signal=46%	6396/53371/23511/221496/2010/23225/23636/9688/9972/129401/81929/7444/8086/8480/79902/57122/23165/9631/8815/79023/55706/7112/7443/4001/891/5347/983/9133
REACTOME_INITIATION_OF_NUCLEAR_ENVELOPE_NE_REFORMATION	REACTOME_INITIATION_OF_NUCLEAR_ENVELOPE_NE_REFORMATION	19	-0.813359	-2.40775	3.18169e-07	2.64708e-06	1.5561e-06	4576	tags=68%, list=14%, signal=59%	221496/2010/3930/7444/3837/23141/8815/7112/7443/4001/891/983/9133
REACTOME_SUMOYLATION	REACTOME_SUMOYLATION	169	-0.406781	-1.74319	3.30412e-07	2.73036e-06	1.60506e-06	5875	tags=44%, list=18%, signal=36%	1616/11315/5970/9759/6015/4869/8243/6045/5893/6396/7703/59343/53371/165918/286053/23511/115426/3065/10055/7341/57332/23225/23636/23468/8535/9126/142/9688/7690/9972/4791/79677/9656/3066/23512/129401/3183/81929/5885/205564/8086/6613/1788/668/29843/1786/10054/10155/51602/8480/493861/5905/79902/57122/9112/23165/6996/9631/79023/55706/2516/5111/1029/3619/84733/7020/641/672/1789/55143/7153/6790/9212/332
REACTOME_PLATELET_ACTIVATION_SIGNALING_AND_AGGREGATION	REACTOME_PLATELET_ACTIVATION_SIGNALING_AND_AGGREGATION	257	0.552849	1.58824	3.51243e-07	2.88302e-06	1.6948e-06	7029	tags=45%, list=21%, signal=36%	7044/350/150/64805/7123/6403/22915/2/3082/3699/2162/7225/2788/948/88/7450/5265/5579/1191/10235/5004/1675/9630/11343/2621/7078/5005/5294/51266/5473/5175/2157/5627/7042/23533/5345/5295/3479/2814/5588/5336/6694/3690/54331/408/3709/2811/152/710/2266/146850/3708/9749/5341/54518/7222/5028/12/213/2793/2815/10125/5581/4352/5340/11069/5874/6850/2316/10257/3671/2149/334/83706/9002/23052/7040/5580/5590/9423…
REACTOME_SUMOYLATION_OF_SUMOYLATION_PROTEINS	REACTOME_SUMOYLATION_OF_SUMOYLATION_PROTEINS	33	-0.720384	-2.4508	3.78876e-07	3.0891e-06	1.81595e-06	5231	tags=73%, list=16%, signal=61%	348995/10762/9883/100101267/51588/6396/53371/23511/7341/23225/23636/9688/9972/129401/81929/8086/6613/8480/79902/57122/23165/9631/79023/55706
REACTOME_HCMV_EARLY_EVENTS	REACTOME_HCMV_EARLY_EVENTS	73	-0.549046	-2.17834	4.0091e-07	3.2471e-06	1.90883e-06	5231	tags=53%, list=16%, signal=45%	6396/1780/53371/7280/23511/79718/23225/23636/2002/10382/5931/347733/9688/9972/347688/10951/23512/129401/81929/8086/7278/79861/7277/10383/8726/10155/8480/79902/112714/8655/57122/23165/9631/10376/79023/55706/84790/10381/2146
REACTOME_FANCONI_ANEMIA_PATHWAY	REACTOME_FANCONI_ANEMIA_PATHWAY	34	-0.71028	-2.41694	4.20636e-07	3.37913e-06	1.98644e-06	4995	tags=59%, list=15%, signal=50%	548593/2188/545/6233/7398/9937/2178/80198/55120/57697/79008/2176/6119/2177/2189/2175/2187/55215/29089/146956
REACTOME_HCMV_INFECTION	REACTOME_HCMV_INFECTION	97	-0.505053	-2.09446	4.25519e-07	3.37913e-06	1.98644e-06	7209	tags=60%, list=22%, signal=47%	9883/1778/27243/113457/100101267/6907/3688/3190/29082/128866/5119/1616/55048/51807/93343/6396/1780/53371/7280/23511/79718/23225/23636/2002/10382/5931/347733/9688/9972/347688/84313/10951/23512/129401/81929/8086/92421/11267/7278/79861/7277/10383/8726/10155/8480/79902/112714/8655/57122/23165/155382/9631/10376/79023/55706/84790/10381/2146
REACTOME_GLUCOSE_METABOLISM	REACTOME_GLUCOSE_METABOLISM	90	-0.511879	-2.10353	4.27816e-07	3.37913e-06	1.98644e-06	5231	tags=48%, list=16%, signal=40%	6396/230/2805/53371/23511/5528/23225/23636/2026/283209/2027/9688/9972/4190/5223/2646/2806/5213/129401/81929/8086/6576/5519/4191/5315/5230/2023/10165/8480/79902/57122/283871/23165/9631/226/79023/2821/55706/7167/5210/1468/2597/5214
REACTOME_PROCESSING_OF_CAPPED_INTRONLESS_PRE_MRNA	REACTOME_PROCESSING_OF_CAPPED_INTRONLESS_PRE_MRNA	28	-0.754982	-2.52752	4.28262e-07	3.37913e-06	1.98644e-06	6784	tags=82%, list=20%, signal=65%	11051/84967/1477/79869/10914/8189/25888/53981/29894/1479/8106/4686/22916/1478/6634/81608/51692/7884/6635/10898/6637/6628/6636
REACTOME_PROCESSIVE_SYNTHESIS_ON_THE_LAGGING_STRAND	REACTOME_PROCESSIVE_SYNTHESIS_ON_THE_LAGGING_STRAND	15	-0.858317	-2.39362	5.35895e-07	4.20128e-06	2.46974e-06	1846	tags=73%, list=6%, signal=69%	10714/3978/5424/5558/6119/5425/23649/5111/5557/1763/2237
REACTOME_REGULATION_OF_GLUCOKINASE_BY_GLUCOKINASE_REGULATORY_PROTEIN	REACTOME_REGULATION_OF_GLUCOKINASE_BY_GLUCOKINASE_REGULATORY_PROTEIN	30	-0.721173	-2.43839	5.4754e-07	4.26523e-06	2.50734e-06	5231	tags=60%, list=16%, signal=51%	6396/53371/23511/23225/23636/9688/9972/2646/129401/81929/8086/8480/79902/57122/23165/9631/79023/55706
REACTOME_MITOCHONDRIAL_PROTEIN_IMPORT	REACTOME_MITOCHONDRIAL_PROTEIN_IMPORT	61	-0.587572	-2.24506	5.61101e-07	4.3432e-06	2.55318e-06	6610	tags=75%, list=20%, signal=61%	8604/84269/27235/134266/2395/150274/9512/2671/51025/3313/4714/23203/1431/90639/29090/10440/80273/617/131118/3421/10651/56993/7416/26517/6901/26520/10469/92609/10245/56942/54927/26521/10063/10165/100287932/4580/1678/400916/51287/51142/26519/401505/1537/388753/3329/10452
REACTOME_GAP_FILLING_DNA_REPAIR_SYNTHESIS_AND_LIGATION_IN_GG_NER	REACTOME_GAP_FILLING_DNA_REPAIR_SYNTHESIS_AND_LIGATION_IN_GG_NER	25	-0.766227	-2.41218	5.7947e-07	4.45718e-06	2.62018e-06	3323	tags=60%, list=10%, signal=54%	10714/54107/3980/56655/3978/5424/6119/5425/5426/5982/5985/5111/5983/5984/5427
REACTOME_TRANSMISSION_ACROSS_CHEMICAL_SYNAPSES	REACTOME_TRANSMISSION_ACROSS_CHEMICAL_SYNAPSES	267	0.540688	1.55616	5.8557e-07	4.47595e-06	2.63121e-06	6722	tags=44%, list=20%, signal=36%	2890/9254/6532/5923/2066/2903/590/6512/3772/60482/3762/80086/22999/1135/6571/108/2788/7102/2900/4900/88/4128/9568/5579/27092/83988/2562/170572/6540/3773/6505/4747/114/6196/6531/8224/8001/18/3084/111/2561/8973/27330/43/2567/55799/785/6506/115/6539/8499/2899/6812/782/27165/814/81027/54331/815/10497/5330/1740/26960/8825/217/6529/320/6507/57576/5577/6844/5567/3759/4137/2793/113/817/196883/1142/2744/1…
REACTOME_CDC6_ASSOCIATION_WITH_THE_ORC_ORIGIN_COMPLEX	REACTOME_CDC6_ASSOCIATION_WITH_THE_ORC_ORIGIN_COMPLEX	11	-0.906398	-2.32024	6.31431e-07	4.79652e-06	2.81966e-06	1571	tags=73%, list=5%, signal=69%	5001/1871/84515/1870/1869/23594/4998/990
REACTOME_POLYMERASE_SWITCHING_ON_THE_C_STRAND_OF_THE_TELOMERE	REACTOME_POLYMERASE_SWITCHING_ON_THE_C_STRAND_OF_THE_TELOMERE	25	-0.763123	-2.40241	7.13438e-07	5.38602e-06	3.1662e-06	3935	tags=60%, list=12%, signal=53%	65057/10714/25913/5424/5558/5425/5982/23649/5985/5111/5983/5557/63922/5984/79075
REACTOME_CONDENSATION_OF_PROMETAPHASE_CHROMOSOMES	REACTOME_CONDENSATION_OF_PROMETAPHASE_CHROMOSOMES	11	-0.905144	-2.31703	7.22175e-07	5.41853e-06	3.18531e-06	2017	tags=82%, list=6%, signal=77%	1460/10051/10592/9918/891/983/23397/9133/64151
REACTOME_INTERACTIONS_OF_VPR_WITH_HOST_CELLULAR_PROTEINS	REACTOME_INTERACTIONS_OF_VPR_WITH_HOST_CELLULAR_PROTEINS	35	-0.695226	-2.37395	7.72077e-07	5.75762e-06	3.38465e-06	5231	tags=57%, list=16%, signal=48%	6396/53371/23511/3836/23225/23636/9688/9972/129401/81929/8086/8480/79902/57122/23165/9631/8815/79023/55706/3159
REACTOME_APC_CDC20_MEDIATED_DEGRADATION_OF_NEK2A	REACTOME_APC_CDC20_MEDIATED_DEGRADATION_OF_NEK2A	26	-0.757716	-2.42905	8.25312e-07	6.11731e-06	3.59609e-06	2345	tags=62%, list=7%, signal=57%	7311/25906/996/7321/6233/64682/51433/9184/51529/51434/27338/4085/701/4751/991/11065
REACTOME_DUAL_INCISION_IN_GG_NER	REACTOME_DUAL_INCISION_IN_GG_NER	41	-0.64375	-2.26412	8.60065e-07	6.3365e-06	3.72495e-06	6669	tags=59%, list=20%, signal=47%	2071/1642/7311/2068/9978/2967/2966/6233/142/2968/10714/54107/56655/5424/10038/6119/5425/5426/5982/5985/5111/5983/5984/5427
REACTOME_HIV_TRANSCRIPTION_ELONGATION	REACTOME_HIV_TRANSCRIPTION_ELONGATION	39	-0.673669	-2.32525	9.18505e-07	6.72654e-06	3.95423e-06	7214	tags=67%, list=22%, signal=52%	904/6829/5434/2071/5431/2068/2967/25920/6917/5433/2963/2966/51497/2968/4331/5440/4686/7469/22916/11198/5436/5438/6749/7936/5437/5439
REACTOME_PI3K_AKT_SIGNALING_IN_CANCER	REACTOME_PI3K_AKT_SIGNALING_IN_CANCER	105	0.638225	1.77388	9.29051e-07	6.76327e-06	3.97583e-06	6138	tags=50%, list=18%, signal=41%	2255/2066/2254/3082/9365/10718/2263/2322/2252/940/2261/50852/26281/3084/152831/8817/3815/2247/930/3164/5156/5295/685/2308/1839/374/2264/941/9542/29851/2099/5159/118788/9846/5293/942/10000/2309/255324/4254/2549/3932/2534/5154/5170/5880/4303/7409/2260/7039/2065/2323/2246
REACTOME_MEIOSIS	REACTOME_MEIOSIS	57	-0.590061	-2.20781	9.5923e-07	6.94164e-06	4.08068e-06	5544	tags=51%, list=17%, signal=42%	7156/8243/4438/5932/545/4683/6847/3306/65057/9126/5889/25913/5885/1019/4439/6119/56979/1017/256126/11144/675/4001/29893/27127/641/672/84057/5888/56154
REACTOME_PROTEIN_UBIQUITINATION	REACTOME_PROTEIN_UBIQUITINATION	63	-0.57886	-2.231	1.02873e-06	7.4008e-06	4.3506e-06	7055	tags=54%, list=21%, signal=43%	5195/7317/7328/54623/65264/79577/5830/7311/51255/7415/90268/123169/7321/79139/5192/118424/6233/7332/54926/56852/8078/3093/55236/7334/10477/7336/997/5591/7347/6596/5111/27338/29089/11065
REACTOME_E2F_MEDIATED_REGULATION_OF_DNA_REPLICATION	REACTOME_E2F_MEDIATED_REGULATION_OF_DNA_REPLICATION	22	-0.792609	-2.44519	1.03908e-06	7.43155e-06	4.36868e-06	2453	tags=59%, list=7%, signal=55%	7027/5519/28227/5001/5558/23649/84515/5557/1869/23594/4998/891/983
REACTOME_PTEN_REGULATION	REACTOME_PTEN_REGULATION	138	-0.426288	-1.77781	1.08275e-06	7.69883e-06	4.5258e-06	6162	tags=51%, list=19%, signal=41%	7311/10542/208/6015/54815/84232/1457/6045/1459/5696/28956/3065/5689/5719/7101/64223/4343/5713/57332/6233/8535/5931/5707/5682/57504/5700/53615/10197/3066/5714/6009/23198/389541/5702/5705/5706/5715/23512/5701/5718/5694/23028/5683/5684/5698/5687/5685/5709/57167/5686/9219/6615/5690/5695/27161/5710/1460/8726/5688/5704/5721/5708/5717/5692/9112/10213/5691/5693/84733/2146
REACTOME_POLYMERASE_SWITCHING	REACTOME_POLYMERASE_SWITCHING	14	-0.865768	-2.36091	1.21526e-06	8.59109e-06	5.05032e-06	1734	tags=79%, list=5%, signal=74%	10714/5424/5558/5425/5982/23649/5985/5111/5983/5557/5984
REACTOME_GENERATION_OF_SECOND_MESSENGER_MOLECULES	REACTOME_GENERATION_OF_SECOND_MESSENGER_MOLECULES	36	0.774313	1.95153	1.31994e-06	9.27748e-06	5.45382e-06	5063	tags=75%, list=15%, signal=64%	3127/3120/5063/28682/3115/3113/3123/3122/3117/28577/920/3118/3119/3702/28653/9402/5336/9398/28589/917/916/7535/7454/28664/919/3932/3937
REACTOME_DECTIN_1_MEDIATED_NONCANONICAL_NF_KB_SIGNALING	REACTOME_DECTIN_1_MEDIATED_NONCANONICAL_NF_KB_SIGNALING	61	-0.571049	-2.18193	1.52535e-06	1.066e-05	6.26655e-06	4557	tags=64%, list=14%, signal=55%	5689/5719/5713/6233/5707/5682/5700/10197/5971/4791/5714/23198/5702/5705/5706/5715/5701/5718/5694/5683/5684/5698/5687/5685/5709/5686/5690/5695/5710/5688/5704/5721/5708/5717/9040/5692/10213/5691/5693
REACTOME_SUMOYLATION_OF_CHROMATIN_ORGANIZATION_PROTEINS	REACTOME_SUMOYLATION_OF_CHROMATIN_ORGANIZATION_PROTEINS	55	-0.582581	-2.15726	1.73142e-06	1.20314e-05	7.07274e-06	5791	tags=55%, list=17%, signal=45%	9759/6015/6045/6396/7703/53371/23511/3065/7341/57332/23225/23636/23468/8535/9688/9972/3066/23512/129401/81929/8086/6613/8480/79902/57122/23165/9631/79023/55706/84733
REACTOME_DISEASES_ASSOCIATED_WITH_SURFACTANT_METABOLISM	REACTOME_DISEASES_ASSOCIATED_WITH_SURFACTANT_METABOLISM	10	0.940467	1.9197	1.84828e-06	1.2716e-05	7.47514e-06	260	tags=80%, list=1%, signal=79%	6440/653509/729238/6439/6441/253970/21/10568
REACTOME_TRNA_MODIFICATION_IN_THE_NUCLEUS_AND_CYTOSOL	REACTOME_TRNA_MODIFICATION_IN_THE_NUCLEUS_AND_CYTOSOL	40	-0.651899	-2.28317	1.85073e-06	1.2716e-05	7.47514e-06	6811	tags=65%, list=21%, signal=52%	221078/112858/83480/54901/60487/81890/81605/57570/54802/93587/113179/55039/24140/55621/348180/51504/51605/4234/115708/54888/10785/90353/51002/54517/8270/80324
REACTOME_GOLGI_CISTERNAE_PERICENTRIOLAR_STACK_REORGANIZATION	REACTOME_GOLGI_CISTERNAE_PERICENTRIOLAR_STACK_REORGANIZATION	14	-0.861979	-2.35058	1.8882e-06	1.29009e-05	7.58388e-06	127	tags=43%, list=0%, signal=43%	81876/26003/891/5347/983/9133
REACTOME_PROCESSIVE_SYNTHESIS_ON_THE_C_STRAND_OF_THE_TELOMERE	REACTOME_PROCESSIVE_SYNTHESIS_ON_THE_C_STRAND_OF_THE_TELOMERE	19	-0.787727	-2.33187	1.90445e-06	1.29397e-05	7.60667e-06	3935	tags=58%, list=12%, signal=51%	65057/10714/25913/3978/5424/6119/5425/5111/1763/2237/641
REACTOME_KINESINS	REACTOME_KINESINS	60	-0.56668	-2.16185	2.04131e-06	1.3793e-05	8.10827e-06	2644	tags=43%, list=8%, signal=40%	7278/79861/7277/10383/64837/90990/112714/3797/3835/285643/10376/84790/9585/10381/547/81930/29127/3832/10112/56992/1062/9493/3833/24137/11004/146909
REACTOME_ACTIVATION_OF_THE_MRNA_UPON_BINDING_OF_THE_CAP_BINDING_COMPLEX_AND_EIFS_AND_SUBSEQUENT_BINDING_TO_43S	REACTOME_ACTIVATION_OF_THE_MRNA_UPON_BINDING_OF_THE_CAP_BINDING_COMPLEX_AND_EIFS_AND_SUBSEQUENT_BINDING_TO_43S	60	-0.56602	-2.15933	2.15091e-06	1.44537e-05	8.49667e-06	7891	tags=58%, list=24%, signal=45%	6193/6224/6230/8667/6235/6202/1968/3921/8664/1977/6218/6222/7458/27335/6187/6217/6188/10480/8668/6233/2197/26986/6204/8669/6209/1965/1981/6223/6231/6201/6227/8894/6192/8662/1978
REACTOME_NEGATIVE_REGULATION_OF_THE_PI3K_AKT_NETWORK	REACTOME_NEGATIVE_REGULATION_OF_THE_PI3K_AKT_NETWORK	113	0.614538	1.71894	2.20698e-06	1.47494e-05	8.67051e-06	6138	tags=46%, list=18%, signal=38%	2255/2066/90865/2254/3082/9365/10718/2263/8395/2322/2252/940/9173/2261/50852/26281/3084/152831/8817/3815/2247/930/5156/5295/685/1839/374/2264/941/9542/29851/2099/5159/118788/9846/5293/942/10000/255324/4254/2549/3932/2534/5154/5880/7409/5525/2260/7039/2065/2323/2246
REACTOME_AMINE_LIGAND_BINDING_RECEPTORS	REACTOME_AMINE_LIGAND_BINDING_RECEPTORS	42	0.739722	1.89161	2.3121e-06	1.53679e-05	9.03412e-06	3004	tags=40%, list=9%, signal=37%	148/1812/150/1128/1129/153/154/155/146/1816/59340/3356/147/3360/1131/152/3357
REACTOME_DISEASES_OF_PROGRAMMED_CELL_DEATH	REACTOME_DISEASES_OF_PROGRAMMED_CELL_DEATH	41	-0.626213	-2.20244	2.54785e-06	1.68433e-05	9.90144e-06	4459	tags=51%, list=13%, signal=44%	994/5931/8772/1020/23512/708/5052/1788/1786/7186/8726/5558/8851/23649/1029/5557/4001/2146/1789/993/995
REACTOME_DEFECTIVE_CFTR_CAUSES_CYSTIC_FIBROSIS	REACTOME_DEFECTIVE_CFTR_CAUSES_CYSTIC_FIBROSIS	60	-0.563192	-2.14855	2.56191e-06	1.68453e-05	9.90258e-06	4557	tags=65%, list=14%, signal=56%	79139/5696/5689/5719/5713/6233/5707/5682/5700/10197/5714/23198/5702/5705/5706/5715/5701/5718/5694/5683/5684/5698/5687/5685/5709/10613/5686/5690/5695/5710/5688/5704/5721/5708/5717/5692/10213/5691/5693
REACTOME_DEGRADATION_OF_GLI1_BY_THE_PROTEASOME	REACTOME_DEGRADATION_OF_GLI1_BY_THE_PROTEASOME	59	-0.567225	-2.13924	2.5858e-06	1.69114e-05	9.94147e-06	4557	tags=61%, list=14%, signal=53%	5689/5719/5713/6233/5707/5682/5700/10197/5714/23198/5702/5705/5706/5715/5701/5718/5694/5683/5684/5698/5687/5685/5709/5686/5690/5695/5710/5688/5704/5721/5708/5717/5692/10213/5691/5693
REACTOME_INHIBITION_OF_THE_PROTEOLYTIC_ACTIVITY_OF_APC_C_REQUIRED_FOR_THE_ONSET_OF_ANAPHASE_BY_MITOTIC_SPINDLE_CHECKPOINT_COMPONENTS	REACTOME_INHIBITION_OF_THE_PROTEOLYTIC_ACTIVITY_OF_APC_C_REQUIRED_FOR_THE_ONSET_OF_ANAPHASE_BY_MITOTIC_SPINDLE_CHECKPOINT_COMPONENTS	21	-0.781222	-2.37898	2.79404e-06	1.81761e-05	1.06849e-05	2345	tags=62%, list=7%, signal=58%	25906/996/7321/64682/51433/9184/51529/51434/27338/4085/701/991/11065
REACTOME_PHOSPHORYLATION_OF_THE_APC_C	REACTOME_PHOSPHORYLATION_OF_THE_APC_C	20	-0.794611	-2.37579	3.0299e-06	1.95193e-05	1.14745e-05	1582	tags=60%, list=5%, signal=57%	25906/996/7321/64682/51433/51529/51434/27338/891/5347/983/11065
REACTOME_TP53_REGULATES_TRANSCRIPTION_OF_DNA_REPAIR_GENES	REACTOME_TP53_REGULATES_TRANSCRIPTION_OF_DNA_REPAIR_GENES	58	-0.548702	-2.05492	3.03244e-06	1.95193e-05	1.14745e-05	7387	tags=62%, list=22%, signal=48%	51755/904/6829/5434/5395/2071/5892/5431/8812/2068/2967/25920/6917/545/5433/2963/2966/51497/2968/9656/4331/5440/7469/11198/5436/5438/2176/6749/7936/4436/5437/5439/2177/672/55215/1111
REACTOME_CHK1_CHK2_CDS1_MEDIATED_INACTIVATION_OF_CYCLIN_B_CDK1_COMPLEX	REACTOME_CHK1_CHK2_CDS1_MEDIATED_INACTIVATION_OF_CYCLIN_B_CDK1_COMPLEX	13	-0.858619	-2.30725	3.5097e-06	2.24731e-05	1.32109e-05	2743	tags=69%, list=8%, signal=64%	10971/7534/2810/7532/11200/1111/995/891/983
REACTOME_TP53_REGULATES_TRANSCRIPTION_OF_GENES_INVOLVED_IN_G1_CELL_CYCLE_ARREST	REACTOME_TP53_REGULATES_TRANSCRIPTION_OF_GENES_INVOLVED_IN_G1_CELL_CYCLE_ARREST	14	-0.849327	-2.31608	4.3521e-06	2.7722e-05	1.62965e-05	944	tags=57%, list=3%, signal=56%	1820/1017/9134/79733/1869/898/144455/890
REACTOME_APC_C_CDC20_MEDIATED_DEGRADATION_OF_CYCLIN_B	REACTOME_APC_C_CDC20_MEDIATED_DEGRADATION_OF_CYCLIN_B	24	-0.749449	-2.33364	4.42351e-06	2.80309e-05	1.64781e-05	1582	tags=58%, list=5%, signal=56%	7311/25906/996/7321/6233/64682/51433/51529/51434/27338/891/983/991/11065
REACTOME_TP53_REGULATES_TRANSCRIPTION_OF_CELL_CYCLE_GENES	REACTOME_TP53_REGULATES_TRANSCRIPTION_OF_CELL_CYCLE_GENES	48	-0.592239	-2.13071	4.62325e-06	2.91455e-05	1.71334e-05	2592	tags=35%, list=8%, signal=33%	1820/2810/3276/55835/5933/1017/5111/9134/79733/1869/898/995/891/144455/6790/983/890
REACTOME_REGULATION_OF_HSF1_MEDIATED_HEAT_SHOCK_RESPONSE	REACTOME_REGULATION_OF_HSF1_MEDIATED_HEAT_SHOCK_RESPONSE	79	-0.510826	-2.10834	4.8799e-06	3.06058e-05	1.79918e-05	7728	tags=65%, list=23%, signal=50%	2765/348995/10762/3309/9883/3337/3308/100101267/9530/27242/9529/6782/2932/7531/7266/10049/871/91582/29074/6396/3313/53371/23511/545/23225/3306/3315/23636/9688/9972/10808/22824/129401/81929/8086/3297/51182/8480/79902/9532/57122/23165/27000/6119/9631/79023/3310/55706/3304/3303/2288
REACTOME_SELENOAMINO_ACID_METABOLISM	REACTOME_SELENOAMINO_ACID_METABOLISM	109	-0.426221	-1.79717	5.41065e-06	3.37613e-05	1.98468e-05	7681	tags=58%, list=23%, signal=45%	6224/6147/6160/6230/6130/6129/6136/6235/6171/6202/3921/6176/60678/6181/6152/6143/6133/7311/6218/6170/6141/6222/6168/22928/9255/6156/6139/6187/6128/6217/6188/1491/6142/25873/51121/6233/2197/6155/6173/6204/6167/6132/6209/6223/6165/6231/6201/6169/6227/200916/6175/11224/51540/140801/2936/191/6192/7965/9521/6123/875/7296/116832
REACTOME_BIOLOGICAL_OXIDATIONS	REACTOME_BIOLOGICAL_OXIDATIONS	216	0.548834	1.56774	6.01566e-06	3.73459e-05	2.1954e-05	6482	tags=40%, list=20%, signal=33%	125/1580/124975/2327/27306/54988/8639/6819/124/1548/13/4129/2949/27233/2940/64174/2938/1572/6783/4128/1066/126/66002/1579/5740/27284/2939/1544/26/2328/116285/1553/1800/1593/9915/9971/7366/84532/284541/6799/1583/1562/1549/51302/1551/29785/1545/6817/216/113612/9060/217/6916/126410/9420/2687/285440/218/130/131/1581/7367/1589/5742/196/1555/1577/221357/2052/1543/64180/2678/8824/79799/123876/1727/2953/…
REACTOME_CELLULAR_SENESCENCE	REACTOME_CELLULAR_SENESCENCE	129	-0.412614	-1.68522	6.15367e-06	3.79202e-05	2.22916e-05	4529	tags=33%, list=14%, signal=29%	4683/4343/57332/6233/8550/9448/3456/8535/5931/64682/65057/51433/7027/25913/23512/1051/1019/10919/5608/1032/1031/3552/8726/51529/1871/51434/1021/7295/1017/1029/3576/9134/4001/84733/1870/2146/3159/1869/8091/27338/898/890/11065
REACTOME_FORMATION_OF_RNA_POL_II_ELONGATION_COMPLEX	REACTOME_FORMATION_OF_RNA_POL_II_ELONGATION_COMPLEX	54	-0.561051	-2.09478	6.17017e-06	3.79202e-05	2.22916e-05	7214	tags=57%, list=22%, signal=45%	904/55677/54623/6829/5434/79577/2071/5431/8812/2068/123169/2967/25920/6917/5433/2963/2966/51497/2968/4331/5440/4686/7469/22916/11198/5436/5438/6749/7936/5437/5439
REACTOME_SIGNALING_BY_RECEPTOR_TYROSINE_KINASES	REACTOME_SIGNALING_BY_RECEPTOR_TYROSINE_KINASES	500	0.47662	1.39182	6.25611e-06	3.82561e-05	2.24891e-05	7457	tags=37%, list=22%, signal=29%	131873/2255/2066/4916/256076/2354/1215/2254/23237/5241/1285/6457/3908/245972/116/3082/6456/7060/23767/9365/10718/2263/1286/2353/6285/6236/2322/5579/83888/117/5063/1958/2252/2562/4915/26999/1960/6196/5125/2261/26281/4208/3084/3400/152831/53358/10319/8817/2561/857/5800/1959/1003/2567/3815/3071/1536/2247/5327/627/4908/6387/9844/5156/9402/5140/10076/5295/3479/685/1839/26052/3690/429/1961/6446/3709/10…
REACTOME_MISMATCH_REPAIR	REACTOME_MISMATCH_REPAIR	15	-0.826112	-2.30381	6.61208e-06	4.02317e-05	2.36504e-05	3323	tags=60%, list=10%, signal=54%	10714/2956/3978/5424/4436/6119/5425/5111/9156
REACTOME_FORMATION_OF_TC_NER_PRE_INCISION_COMPLEX	REACTOME_FORMATION_OF_TC_NER_PRE_INCISION_COMPLEX	53	-0.58339	-2.15344	6.75798e-06	4.09159e-05	2.40526e-05	8220	tags=66%, list=25%, signal=50%	7316/1161/56949/1022/10450/8450/5434/2071/1642/50813/5431/7311/8533/2068/9978/10920/3150/2967/6917/5433/2966/6233/10987/2968/4331/5440/2873/64708/57461/5436/5438/27339/5437/10980/5439
REACTOME_INTEGRIN_CELL_SURFACE_INTERACTIONS	REACTOME_INTEGRIN_CELL_SURFACE_INTERACTIONS	85	0.640528	1.75808	7.92041e-06	4.77176e-05	2.8051e-05	5221	tags=53%, list=16%, signal=45%	131873/256076/8516/1285/3680/1286/7450/58494/7087/8515/3694/1295/5175/4060/3385/3676/3683/3339/1311/3684/1288/1305/3690/3689/3681/83700/3383/3791/2266/3672/1300/3679/7448/1297/3384/1296/2200/960/1293/3675/3687/961/1307/7057/3695
REACTOME_PEPTIDE_LIGAND_BINDING_RECEPTORS	REACTOME_PEPTIDE_LIGAND_BINDING_RECEPTORS	197	0.561168	1.59926	8.06155e-06	4.83298e-05	2.84109e-05	5484	tags=42%, list=17%, signal=35%	186/2532/5179/6751/1524/6363/1235/1908/6368/2829/185/1910/6361/2922/1233/59350/4161/6357/122042/729230/718/1236/56923/6360/6376/3577/6869/3579/643/10316/10803/5473/554/64106/6367/4158/3062/1906/4889/6387/4986/9034/2920/6366/727/6754/5540/51738/4886/1237/719/58191/1909/2359/51554/187/7504/7852/728/4160/4829/2357/5368/1230/2852/553/1234/2150/2149/84432/2358/1907/9002/301/5173/3061/2833/117579/10563…
REACTOME_CELLULAR_RESPONSE_TO_HYPOXIA	REACTOME_CELLULAR_RESPONSE_TO_HYPOXIA	72	-0.522595	-2.09198	8.466e-06	5.05069e-05	2.96908e-05	4557	tags=58%, list=14%, signal=50%	5689/5719/5713/6233/5707/5682/5700/10197/3091/5714/23198/5702/5705/5706/5715/7422/8453/5701/5718/5694/5683/5684/5698/5687/5685/5709/5686/5690/5695/2056/5710/5688/5704/5721/5708/5717/5692/10213/5691/5693/768/112399
REACTOME_TELOMERE_EXTENSION_BY_TELOMERASE	REACTOME_TELOMERE_EXTENSION_BY_TELOMERASE	23	-0.741613	-2.30547	9.43137e-06	5.5993e-05	3.29158e-05	3935	tags=52%, list=12%, signal=46%	65057/55135/25913/54433/55505/10856/1736/8607/1017/80119/7015/890
REACTOME_G_ALPHA_Q_SIGNALLING_EVENTS	REACTOME_G_ALPHA_Q_SIGNALLING_EVENTS	215	0.549398	1.56867	1.15549e-05	6.82685e-05	4.0132e-05	6107	tags=41%, list=18%, signal=34%	148/846/1128/6003/1908/6368/2829/185/1910/2922/7225/5737/338557/2788/146/2840/10800/10235/56923/3356/6869/9630/6196/64407/147/11343/695/8490/10316/27334/64106/3062/1906/5332/23566/1131/8477/5295/1839/5588/54331/2869/3709/5330/51738/3708/3357/1909/2863/7222/5028/4829/2793/10125/5581/553/57105/8997/29933/2150/5731/2149/84432/2358/1907/9002/5996/2864/301/6004/5724/3061/5580/94235/5998/2776/6197/8111…
REACTOME_FORMATION_OF_THE_EARLY_ELONGATION_COMPLEX	REACTOME_FORMATION_OF_THE_EARLY_ELONGATION_COMPLEX	33	-0.668703	-2.27497	1.21984e-05	7.1724e-05	4.21634e-05	6965	tags=67%, list=21%, signal=53%	6829/5434/2071/5431/2068/2967/25920/5433/2963/2966/51497/2968/4331/5440/4686/7469/22916/5436/5438/7936/5437/5439
REACTOME_CONDENSATION_OF_PROPHASE_CHROMOSOMES	REACTOME_CONDENSATION_OF_PROPHASE_CHROMOSOMES	12	-0.856106	-2.20863	1.30392e-05	7.63012e-05	4.48541e-05	1055	tags=67%, list=3%, signal=65%	6418/10051/10592/23310/54892/891/5347/983
REACTOME_ASYMMETRIC_LOCALIZATION_OF_PCP_PROTEINS	REACTOME_ASYMMETRIC_LOCALIZATION_OF_PCP_PROTEINS	63	-0.539852	-2.08066	1.31329e-05	7.64836e-05	4.49613e-05	4557	tags=60%, list=14%, signal=52%	5689/5719/1856/5713/6233/5707/5682/5700/10197/5714/23198/5702/5705/5706/5715/5701/5718/5694/5683/5684/5698/5687/5685/5709/5686/23513/5690/5695/5710/5688/5704/5721/5708/5717/5692/10213/5691/5693
REACTOME_SYNTHESIS_OF_ACTIVE_UBIQUITIN_ROLES_OF_E1_AND_E2_ENZYMES	REACTOME_SYNTHESIS_OF_ACTIVE_UBIQUITIN_ROLES_OF_E1_AND_E2_ENZYMES	30	-0.663179	-2.2423	1.32828e-05	7.69896e-05	4.52588e-05	4343	tags=57%, list=13%, signal=49%	7328/65264/7311/90268/7321/6233/7332/54926/8078/3093/55236/10477/997/7347/27338/29089/11065
REACTOME_TRANSCRIPTION_OF_E2F_TARGETS_UNDER_NEGATIVE_CONTROL_BY_DREAM_COMPLEX	REACTOME_TRANSCRIPTION_OF_E2F_TARGETS_UNDER_NEGATIVE_CONTROL_BY_DREAM_COMPLEX	19	-0.755877	-2.23759	1.40914e-05	8.12914e-05	4.77876e-05	4903	tags=68%, list=15%, signal=58%	132660/3065/1874/55957/4609/7027/286826/5933/5111/1869/993/7153/990
REACTOME_HCMV_LATE_EVENTS	REACTOME_HCMV_LATE_EVENTS	52	-0.569519	-2.08655	1.45152e-05	8.33434e-05	4.89939e-05	7719	tags=62%, list=23%, signal=47%	348995/10762/9883/27243/100101267/3190/29082/128866/5119/55048/93343/6396/53371/23511/23225/23636/9688/9972/84313/129401/81929/8086/92421/11267/8480/79902/57122/23165/155382/9631/79023/55706
REACTOME_REGULATION_OF_PTEN_STABILITY_AND_ACTIVITY	REACTOME_REGULATION_OF_PTEN_STABILITY_AND_ACTIVITY	68	-0.513969	-1.97712	1.51833e-05	8.67719e-05	5.10093e-05	4557	tags=59%, list=14%, signal=51%	1457/1459/5696/5689/5719/5713/6233/5707/5682/5700/10197/5714/23198/5702/5705/5706/5715/5701/5718/5694/5683/5684/5698/5687/5685/5709/5686/5690/5695/5710/1460/5688/5704/5721/5708/5717/5692/10213/5691/5693
REACTOME_SUMOYLATION_OF_UBIQUITINYLATION_PROTEINS	REACTOME_SUMOYLATION_OF_UBIQUITINYLATION_PROTEINS	37	-0.633151	-2.19763	1.53802e-05	8.74881e-05	5.14304e-05	7719	tags=68%, list=23%, signal=52%	348995/10762/9063/9883/5987/100101267/51588/6396/53371/23511/7341/23225/23636/9688/9972/129401/81929/8086/8480/79902/57122/23165/9631/79023/55706
REACTOME_PD_1_SIGNALING	REACTOME_PD_1_SIGNALING	26	0.791924	1.89875	1.69669e-05	9.6067e-05	5.64735e-05	5047	tags=73%, list=15%, signal=62%	3127/3120/28682/3115/3113/3123/3122/3117/28577/920/3118/3119/28653/28589/917/916/28664/919/3932
REACTOME_ION_CHANNEL_TRANSPORT	REACTOME_ION_CHANNEL_TRANSPORT	183	0.555557	1.58215	1.81935e-05	0.000102538	6.02774e-05	6374	tags=41%, list=19%, signal=33%	84239/477/845/6338/161003/6340/121601/245972/5348/6262/259232/7225/482/203859/344905/10396/55503/5350/1831/57194/10786/284525/23120/57101/480/51761/23250/94015/1188/479/496/53826/6446/815/80036/2040/844/1193/7222/491/6588/79895/4308/51393/255231/476/1187/285175/9914/55283/817/79054/6261/53822/57198/55107/23327/11035/6337/285335/40/10079/493/56302/538/374868/1179/535/478/5349/6263/9635/23678/57205…
REACTOME_NEGATIVE_EPIGENETIC_REGULATION_OF_RRNA_EXPRESSION	REACTOME_NEGATIVE_EPIGENETIC_REGULATION_OF_RRNA_EXPRESSION	46	-0.579151	-2.06367	1.97413e-05	0.000110751	6.51054e-05	8456	tags=70%, list=25%, signal=52%	51082/7270/9013/1022/6908/7343/11176/10284/5434/2071/2068/29115/25885/64425/2967/3065/2966/79595/84172/2968/3066/79101/4331/5440/64426/9533/9015/1786/8819/5437/6839/1789
REACTOME_ECM_PROTEOGLYCANS	REACTOME_ECM_PROTEOGLYCANS	76	0.652113	1.76911	2.07558e-05	0.00011591	6.81384e-05	5787	tags=49%, list=17%, signal=40%	131873/256076/7143/7148/8516/4593/1285/3680/3908/1286/1634/4148/3694/63923/4060/7042/3339/1311/1288/4684/3690/2331/633/54829/3679/7448/1297/3909/1293/7040/3687/3913/3910/5802/6678/1287/1298
REACTOME_HIV_TRANSCRIPTION_INITIATION	REACTOME_HIV_TRANSCRIPTION_INITIATION	47	-0.57631	-2.07015	2.14398e-05	0.000119186	7.00639e-05	6798	tags=57%, list=20%, signal=46%	5434/2071/5431/2068/6881/2967/5433/2963/2966/6884/6880/6874/6873/2968/6882/2960/2961/4331/5440/2958/6877/5436/5438/6878/5437/5439/54457
REACTOME_DNA_DAMAGE_BYPASS	REACTOME_DNA_DAMAGE_BYPASS	46	-0.577603	-2.05815	2.19523e-05	0.000121483	7.14143e-05	3350	tags=54%, list=10%, signal=49%	7311/7415/9978/7706/55666/9100/6233/7398/10714/56852/54107/56655/5424/6119/5425/10459/5426/9636/5982/5985/5111/5983/51514/5984/5427
REACTOME_HIV_ELONGATION_ARREST_AND_RECOVERY	REACTOME_HIV_ELONGATION_ARREST_AND_RECOVERY	29	-0.671458	-2.28616	2.21841e-05	0.000122212	7.18432e-05	7214	tags=66%, list=22%, signal=51%	904/6829/5434/5431/8812/25920/6917/5433/2963/51497/5440/7469/11198/5436/5438/6749/7936/5437/5439
REACTOME_SIGNALING_BY_NOTCH4	REACTOME_SIGNALING_BY_NOTCH4	81	-0.462372	-1.91287	2.23249e-05	0.000122436	7.1975e-05	4557	tags=49%, list=14%, signal=43%	5689/5719/5713/6233/5707/5682/5700/10197/5714/5702/5705/5706/5715/5701/5718/5694/5683/5684/5698/5687/7534/5685/5709/5686/55851/5690/5695/2648/5710/3280/5688/5704/5721/5708/5717/5692/10213/5691/5693/10460
REACTOME_SCAVENGING_BY_CLASS_A_RECEPTORS	REACTOME_SCAVENGING_BY_CLASS_A_RECEPTORS	19	0.833961	1.91074	2.32343e-05	0.000126855	7.45723e-05	1581	tags=37%, list=5%, signal=35%	117156/286133/8685/81035/5648/338/4481
REACTOME_TRNA_AMINOACYLATION	REACTOME_TRNA_AMINOACYLATION	24	-0.725235	-2.25825	2.46329e-05	0.000133893	7.871e-05	6839	tags=67%, list=21%, signal=53%	79587/55699/25973/9255/57176/80222/79731/57505/92935/2193/54938/55157/10056/7965/9521/51067
REACTOME_CYTOPROTECTION_BY_HMOX1	REACTOME_CYTOPROTECTION_BY_HMOX1	120	-0.413118	-1.69257	2.57538e-05	0.000139367	8.19274e-05	5565	tags=51%, list=17%, signal=42%	9978/1457/116228/1459/5696/81502/79718/4363/5689/5719/9167/5713/10498/6233/5707/1327/90639/5682/5700/10197/5714/23198/5702/5705/5706/5715/5701/1349/5718/5694/10128/5683/5684/5698/5687/5685/5709/5686/9377/5690/5695/1345/5710/7975/1460/5688/5704/51204/5721/5708/1329/5717/5692/1340/1351/1337/10213/5691/5693/54205/6502
REACTOME_DISEASES_OF_MITOTIC_CELL_CYCLE	REACTOME_DISEASES_OF_MITOTIC_CELL_CYCLE	38	-0.628199	-2.1612	2.63365e-05	0.000141892	8.34121e-05	1582	tags=42%, list=5%, signal=40%	64682/51433/7027/1019/51529/1871/51434/1021/1017/9134/6502/1870/1869/27338/898/11065
REACTOME_NUCLEOBASE_BIOSYNTHESIS	REACTOME_NUCLEOBASE_BIOSYNTHESIS	13	-0.823332	-2.21242	2.90185e-05	0.000155656	9.15033e-05	3609	tags=69%, list=11%, signal=62%	158/3614/2618/7372/471/790/8833/5471/10606
REACTOME_DEGRADATION_OF_THE_EXTRACELLULAR_MATRIX	REACTOME_DEGRADATION_OF_THE_EXTRACELLULAR_MATRIX	139	0.575975	1.62263	2.98541e-05	0.000159439	9.37273e-05	4288	tags=37%, list=13%, signal=33%	11095/1511/131873/2006/256076/827/1991/1215/7177/388743/2/1285/7373/10753/825/1286/164656/5650/10893/1634/80274/1310/7092/84570/92291/84467/222663/1295/4316/4327/170690/1308/3339/1288/9510/1305/50859/1520/84290/11131/4313/1300/1297/3818/5340/1509/5644/1296/3909/2200/960/1293
REACTOME_RUNX1_REGULATES_TRANSCRIPTION_OF_GENES_INVOLVED_IN_DIFFERENTIATION_OF_HSCS	REACTOME_RUNX1_REGULATES_TRANSCRIPTION_OF_GENES_INVOLVED_IN_DIFFERENTIATION_OF_HSCS	69	-0.506177	-1.99034	3.13633e-05	0.000166771	9.80371e-05	4557	tags=58%, list=14%, signal=50%	5689/4602/5719/5713/6233/5707/5682/5700/10197/5714/23198/5702/4331/5705/5706/5715/5701/5718/5694/5683/5684/5698/5687/5685/5709/5686/5690/5695/5710/6929/5688/5704/5721/5708/5717/5692/10213/5691/5693/4004
REACTOME_POTASSIUM_CHANNELS	REACTOME_POTASSIUM_CHANNELS	103	0.602017	1.66812	3.70081e-05	0.000195935	0.000115181	5924	tags=53%, list=18%, signal=44%	3739/3752/3777/89822/3741/3772/3745/3788/3762/6833/3738/10021/3737/2788/9568/348980/3787/3773/3784/3786/83795/54207/9312/3781/10060/131096/3778/56479/10242/3767/54331/3782/3748/3744/3758/3764/3759/3790/2793/7881/3749/8514/3779/3736/3757/3760/2550/94235/23415/9132/3775/2791/26251/55970/81033
REACTOME_REPRODUCTION	REACTOME_REPRODUCTION	83	-0.465583	-1.90766	4.69177e-05	0.000247329	0.000145394	5544	tags=45%, list=17%, signal=37%	7156/8243/4438/8748/5932/545/4683/6847/3306/65057/9126/5889/57829/25913/5885/1019/2683/4439/22917/157855/6119/8747/56979/1017/256126/2515/11144/675/4001/29893/27127/7784/641/672/84057/5888/56154
REACTOME_TERMINATION_OF_TRANSLESION_DNA_SYNTHESIS	REACTOME_TERMINATION_OF_TRANSLESION_DNA_SYNTHESIS	31	-0.640538	-2.19425	4.73553e-05	0.000248564	0.00014612	3323	tags=45%, list=10%, signal=41%	10714/54107/56655/5424/6119/5425/5426/9636/5982/5985/5111/5983/5984/5427
REACTOME_DNA_DAMAGE_TELOMERE_STRESS_INDUCED_SENESCENCE	REACTOME_DNA_DAMAGE_TELOMERE_STRESS_INDUCED_SENESCENCE	27	-0.666707	-2.20646	4.83931e-05	0.000252223	0.000148271	944	tags=26%, list=3%, signal=25%	1017/9134/4001/3159/8091/898/890
REACTOME_ION_TRANSPORT_BY_P_TYPE_ATPASES	REACTOME_ION_TRANSPORT_BY_P_TYPE_ATPASES	55	0.658788	1.73041	4.84649e-05	0.000252223	0.000148271	6609	tags=60%, list=20%, signal=48%	84239/477/5348/482/344905/10396/5350/57194/23120/480/51761/23250/479/496/53826/815/491/6588/79895/476/9914/817/53822/57198/10079/493/538/374868/478/5349/57205/489/492
REACTOME_NEUTROPHIL_DEGRANULATION	REACTOME_NEUTROPHIL_DEGRANULATION	467	0.46834	1.36738	5.69678e-05	0.000295219	0.000173546	6732	tags=35%, list=20%, signal=28%	1511/5284/4057/1118/3240/1088/1991/199675/56729/4680/3043/401258/353189/566/1512/23114/948/10396/5265/1378/25840/718/51316/2219/4069/5004/6590/1675/26/3848/5787/170482/326624/4973/4332/3577/160364/3579/5199/7276/671/5005/7097/154664/10577/5788/10875/1794/10326/23250/5473/945/5175/22918/5799/240/10788/3071/1536/6402/126014/3683/3684/5023/8288/79888/5273/2268/2517/3689/847/84443/150372/2352/2040/71…
REACTOME_PROCESSING_OF_INTRONLESS_PRE_MRNAS	REACTOME_PROCESSING_OF_INTRONLESS_PRE_MRNAS	19	-0.727014	-2.15215	6.00005e-05	0.000309623	0.000182014	6784	tags=84%, list=20%, signal=67%	10978/11051/1477/79869/10914/8189/53981/29894/1479/8106/4686/22916/1478/81608/51692/10898
REACTOME_ELASTIC_FIBRE_FORMATION	REACTOME_ELASTIC_FIBRE_FORMATION	45	0.694689	1.78374	6.06258e-05	0.000311535	0.000183138	5370	tags=58%, list=16%, signal=48%	4239/2006/8516/4053/655/2202/650/8200/10516/3694/84467/7042/8425/84171/3690/2192/652/7448/2199/11117/2200/84034/7040/4016/4054/4052
REACTOME_METABOLISM_OF_NUCLEOTIDES	REACTOME_METABOLISM_OF_NUCLEOTIDES	94	-0.441395	-1.81777	6.66506e-05	0.000341061	0.000200495	3609	tags=44%, list=11%, signal=39%	158/56953/57089/11164/30833/79077/3614/377841/2618/1854/10591/55270/4833/7372/471/9615/2936/1716/4831/51251/4860/6240/790/954/978/7295/3251/8833/100/205/1503/5471/4521/1841/10606/4830/7296/7298/7371/7083/6241
REACTOME_MRNA_CAPPING	REACTOME_MRNA_CAPPING	29	-0.646059	-2.19968	6.8312e-05	0.000348107	0.000204636	6965	tags=62%, list=21%, signal=49%	6829/5434/2071/5431/2068/2967/5433/2963/2966/2968/4331/5440/4686/22916/5436/5438/5437/5439
REACTOME_RESPONSE_TO_ELEVATED_PLATELET_CYTOSOLIC_CA2	REACTOME_RESPONSE_TO_ELEVATED_PLATELET_CYTOSOLIC_CA2	129	0.571542	1.60634	6.94273e-05	0.000352322	0.000207114	7029	tags=47%, list=21%, signal=37%	7044/350/7123/6403/22915/2/3082/3699/2162/948/88/7450/5265/5579/1191/5004/1675/2621/7078/5005/5473/5175/2157/5627/7042/5345/3479/6694/3690/710/2266/9749/5341/12/213/5340/5874/2316/10257/3671/334/83706/23052/7040/5154/7057/5919/1521/6678/7114/5552/1893/3700/5660/3481/5578/928/7273/51706/2153/2335
REACTOME_CYCLIN_D_ASSOCIATED_EVENTS_IN_G1	REACTOME_CYCLIN_D_ASSOCIATED_EVENTS_IN_G1	47	-0.550711	-1.9782	7.52292e-05	0.000380187	0.000223495	3251	tags=38%, list=10%, signal=35%	7027/4331/1019/5519/1032/1031/28227/1871/1021/5933/1017/1029/9134/6502/1870/1163/1869/898
REACTOME_MOLECULES_ASSOCIATED_WITH_ELASTIC_FIBRES	REACTOME_MOLECULES_ASSOCIATED_WITH_ELASTIC_FIBRES	38	0.719795	1.83042	7.71937e-05	0.00038851	0.000228388	5370	tags=63%, list=16%, signal=53%	4239/2006/8516/4053/655/2202/650/8200/10516/3694/84467/7042/8425/3690/2192/652/7448/2199/11117/2200/84034/7040/4054/4052
REACTOME_RNA_POLYMERASE_I_TRANSCRIPTION	REACTOME_RNA_POLYMERASE_I_TRANSCRIPTION	47	-0.549074	-1.97232	7.90222e-05	0.000396083	0.000232839	8456	tags=70%, list=25%, signal=52%	51082/7270/9013/5928/1022/6908/7343/5434/2071/2068/54815/25885/64425/2967/3065/2966/84172/5931/57504/53615/2968/3066/79101/4331/5440/9533/9015/10919/9219/2648/11335/9112/5437
REACTOME_COSTIMULATION_BY_THE_CD28_FAMILY	REACTOME_COSTIMULATION_BY_THE_CD28_FAMILY	72	0.633765	1.70425	8.3441e-05	0.000416524	0.000244856	6112	tags=49%, list=18%, signal=40%	3127/3120/5063/28682/940/3115/3113/3123/151888/3122/3117/28577/920/3118/3119/28653/9402/5295/28589/941/29851/23308/917/916/28664/919/942/10000/3932/2534/5170/7409/5525/1493/915
REACTOME_APOPTOSIS	REACTOME_APOPTOSIS	170	-0.351938	-1.51045	8.48709e-05	0.00042194	0.00024804	4592	tags=39%, list=14%, signal=34%	836/5689/5719/3836/5713/6233/578/5707/5682/8772/5700/10971/10197/839/5062/5714/23198/5702/7027/5705/5706/5715/5701/5718/5694/5683/5684/708/5698/5687/7534/5685/5709/57099/3837/5686/56616/2810/5690/5695/4976/10059/5710/7186/1828/637/5688/5704/5721/5708/7532/1830/5717/8655/5366/5692/10213/5691/5693/54205/3002/3148/1029/1832/4001/63967/1869
REACTOME_PHOSPHOLIPID_METABOLISM	REACTOME_PHOSPHOLIPID_METABOLISM	200	0.528809	1.50649	8.69922e-05	0.000430735	0.00025321	7254	tags=35%, list=22%, signal=28%	5319/123745/590/5320/255189/8399/122618/5783/2819/50487/8395/660/84879/133121/11343/5294/43/23171/80736/51365/5322/23533/9468/5295/79888/26279/57664/54947/375775/146850/27124/64600/79626/200879/54893/83394/9663/3635/388121/8605/23646/151056/5293/55613/126969/59339/51763/4534/51573/9896/56895/22908/8897/1040/22874/114879/9107/162466/8867/22925/25816/10162/23659/5728/57153/1103/55224/5287/154141/55…
REACTOME_RNA_POLYMERASE_I_TRANSCRIPTION_INITIATION	REACTOME_RNA_POLYMERASE_I_TRANSCRIPTION_INITIATION	44	-0.551193	-1.95732	9.17451e-05	0.000452436	0.000265967	8456	tags=73%, list=25%, signal=54%	51082/7270/9013/5928/1022/6908/7343/5434/2071/2068/54815/25885/64425/2967/3065/2966/84172/5931/57504/53615/2968/3066/79101/4331/5440/9533/9015/10919/9219/2648/9112/5437
REACTOME_SIGNALING_BY_THE_B_CELL_RECEPTOR_BCR	REACTOME_SIGNALING_BY_THE_B_CELL_RECEPTOR_BCR	165	0.539906	1.53281	9.29587e-05	0.00045658	0.000268403	5957	tags=47%, list=18%, signal=39%	640/933/5579/695/3495/974/28776/28896/930/973/28940/28817/28933/28474/5295/28791/5336/28450/3709/28457/28881/28919/3708/28420/28903/4772/28449/28874/28461/28465/28930/28908/28825/29760/4773/28823/28878/28394/28901/143471/10125/28454/28395/28820/28439/5966/28893/28778/6850/28921/28938/28816/118788/28822/28937/28392/28883/28815/28793/28434/5293/28424/28452/28813/84433/4775/28912/28442/3507/25780/25…
REACTOME_NONHOMOLOGOUS_END_JOINING_NHEJ	REACTOME_NONHOMOLOGOUS_END_JOINING_NHEJ	31	-0.626946	-2.14769	9.68931e-05	0.000474001	0.000278644	6685	tags=58%, list=20%, signal=46%	79184/64421/51588/7520/55183/29086/165918/4683/7341/51567/9656/22976/7334/7336/580/5591/55775/672
REACTOME_FC_EPSILON_RECEPTOR_FCERI_SIGNALING	REACTOME_FC_EPSILON_RECEPTOR_FCERI_SIGNALING	185	0.531344	1.51416	9.95007e-05	0.000484818	0.000285003	6341	tags=45%, list=19%, signal=36%	2205/2206/5602/2353/10235/115727/695/3702/28776/28896/28940/28817/28933/9402/28474/5295/28791/5588/5336/28450/3709/28457/28881/28919/3708/28420/28903/7294/4772/28449/28874/28461/28465/3497/28930/28908/28825/4773/28823/28878/28394/28901/143471/10125/28454/28395/28820/28439/28893/28778/6850/28921/28938/28816/28822/28937/28392/28883/3725/28815/28793/9846/28434/28424/28452/28813/84433/4775/28912/2844…
REACTOME_PERK_REGULATES_GENE_EXPRESSION	REACTOME_PERK_REGULATES_GENE_EXPRESSION	32	-0.622021	-2.10146	0.000108296	0.000525577	0.000308963	3622	tags=50%, list=11%, signal=45%	8570/5393/468/1965/56915/1051/11340/8894/51010/1054/23404/54512/3484/1649/440/3576
REACTOME_DEADENYLATION_DEPENDENT_MRNA_DECAY	REACTOME_DEADENYLATION_DEPENDENT_MRNA_DECAY	53	-0.529219	-1.95348	0.000108875	0.000526299	0.000309388	6293	tags=51%, list=19%, signal=41%	1977/51013/55571/11157/10767/80153/27258/4849/26986/27257/6499/5393/10605/1981/56915/11340/115024/51690/28960/219988/51010/23404/25804/57819/54512/9775/23658
REACTOME_DEGRADATION_OF_BETA_CATENIN_BY_THE_DESTRUCTION_COMPLEX	REACTOME_DEGRADATION_OF_BETA_CATENIN_BY_THE_DESTRUCTION_COMPLEX	83	-0.449513	-1.84181	0.000114651	0.000552039	0.000324519	4862	tags=51%, list=15%, signal=43%	5528/3065/5689/5719/1488/5713/6233/7088/5707/5682/5700/10197/4609/5714/23198/5702/5705/5706/5715/5701/5718/5694/5683/5684/5698/5687/5685/5709/5686/5519/5690/5695/5710/5688/5704/5721/5708/5717/5692/10213/5691/5693
REACTOME_MAPK6_MAPK4_SIGNALING	REACTOME_MAPK6_MAPK4_SIGNALING	91	-0.427738	-1.77182	0.000117801	0.000564982	0.000332128	4593	tags=53%, list=14%, signal=46%	5879/5689/5719/4343/5713/6233/8550/3315/5707/5682/5700/10197/5062/4609/5714/23198/5702/5705/5706/5715/5701/5718/5694/5683/5684/5698/5687/5685/7514/5709/5686/5690/5695/27161/5710/10435/5688/5704/5721/5708/5597/5717/5692/10213/5691/5693/983/10642
REACTOME_CELL_CELL_COMMUNICATION	REACTOME_CELL_CELL_COMMUNICATION	122	0.572682	1.60953	0.000121708	0.000581439	0.000341802	6788	tags=38%, list=20%, signal=30%	51208/653509/729238/6441/9075/9073/57863/54549/88/23705/10686/55679/1008/5010/1003/7122/10326/9459/1009/1308/5295/1013/4868/1004/2185/3852/7305/1002/3909/2316/9863/221935/137075/961/2534/283/55742/140885/84612/6711/667/9080/9076/8826/3611/49861
REACTOME_CELLULAR_RESPONSE_TO_CHEMICAL_STRESS	REACTOME_CELLULAR_RESPONSE_TO_CHEMICAL_STRESS	155	-0.360869	-1.50961	0.000125359	0.000596552	0.000350687	5600	tags=48%, list=17%, signal=40%	2880/9978/7001/1457/116228/1459/9973/5034/5696/81502/79718/4363/5689/493869/5719/9167/5713/10498/6233/5707/1327/90639/5682/5700/10197/2950/9588/5714/23198/257202/5702/5705/5706/6647/5715/318/5701/1349/5718/5694/10128/5683/5684/5698/5687/5685/5709/5052/5686/9377/5690/5695/1345/5710/7975/2936/1460/5688/5704/51204/5721/5708/1329/5717/5692/1340/1351/1337/10213/5691/5693/7295/54205/7296/6502
REACTOME_CELLULAR_RESPONSE_TO_HEAT_STRESS	REACTOME_CELLULAR_RESPONSE_TO_HEAT_STRESS	98	-0.412723	-1.72015	0.000128881	0.000610934	0.000359141	7485	tags=58%, list=23%, signal=45%	10762/3309/3281/9883/3337/3308/100101267/57521/9530/27242/9529/6782/2932/7531/7266/7415/10049/871/91582/29074/6396/3313/53371/23511/545/64223/23225/3306/3326/3315/23636/84335/9688/9972/10808/22824/129401/81929/8086/10728/3320/3297/51182/8480/79902/9532/57122/23165/27000/6119/9631/79023/3310/55706/3304/3303/2288
REACTOME_RNA_POLYMERASE_I_TRANSCRIPTION_TERMINATION	REACTOME_RNA_POLYMERASE_I_TRANSCRIPTION_TERMINATION	27	-0.645413	-2.13599	0.000136496	0.000644534	0.000378893	8456	tags=78%, list=25%, signal=58%	51082/7270/9013/1022/6908/7343/5434/2071/2068/25885/64425/2967/2966/84172/2968/79101/4331/5440/9533/9015/5437
REACTOME_ABORTIVE_ELONGATION_OF_HIV_1_TRANSCRIPT_IN_THE_ABSENCE_OF_TAT	REACTOME_ABORTIVE_ELONGATION_OF_HIV_1_TRANSCRIPT_IN_THE_ABSENCE_OF_TAT	23	-0.686887	-2.13534	0.000140508	0.00066093	0.000388531	6965	tags=70%, list=21%, signal=55%	6829/5434/5431/25920/5433/2963/51497/5440/4686/7469/22916/5436/5438/7936/5437/5439
REACTOME_TRANSLESION_SYNTHESIS_BY_Y_FAMILY_DNA_POLYMERASES_BYPASSES_LESIONS_ON_DNA_TEMPLATE	REACTOME_TRANSLESION_SYNTHESIS_BY_Y_FAMILY_DNA_POLYMERASES_BYPASSES_LESIONS_ON_DNA_TEMPLATE	37	-0.585147	-2.03101	0.000143203	0.000671023	0.000394464	3323	tags=57%, list=10%, signal=51%	7311/7415/7706/55666/9100/6233/10714/54107/56655/5424/6119/5425/10459/5426/9636/5982/5985/5111/5983/5984/5427
REACTOME_PHASE_0_RAPID_DEPOLARISATION	REACTOME_PHASE_0_RAPID_DEPOLARISATION	32	0.735081	1.81426	0.000156015	0.000728268	0.000428116	4150	tags=53%, list=13%, signal=47%	9254/6332/6323/6327/6330/2259/59285/11280/27092/775/782/815/2258/6326/6336/817/6335
REACTOME_ACYL_CHAIN_REMODELLING_OF_PC	REACTOME_ACYL_CHAIN_REMODELLING_OF_PC	26	0.756853	1.81466	0.00015685	0.000729382	0.000428771	4212	tags=50%, list=13%, signal=44%	5319/123745/5320/255189/8399/50487/5322/79888/26279/54947/64600/8605/151056
REACTOME_RNA_POLYMERASE_I_PROMOTER_ESCAPE	REACTOME_RNA_POLYMERASE_I_PROMOTER_ESCAPE	28	-0.643171	-2.1532	0.000174063	0.00080636	0.000474023	8456	tags=75%, list=25%, signal=56%	51082/9013/1022/6908/7343/5434/2071/2068/25885/64425/2967/2966/84172/2968/79101/4331/5440/9533/9015/11335/5437
REACTOME_ACYL_CHAIN_REMODELLING_OF_PG	REACTOME_ACYL_CHAIN_REMODELLING_OF_PG	18	0.810508	1.85082	0.000177171	0.000817662	0.000480667	3196	tags=50%, list=10%, signal=45%	5319/5320/255189/8399/50487/5322/79888/26279/64600
REACTOME_TP53_REGULATES_TRANSCRIPTION_OF_GENES_INVOLVED_IN_G2_CELL_CYCLE_ARREST	REACTOME_TP53_REGULATES_TRANSCRIPTION_OF_GENES_INVOLVED_IN_G2_CELL_CYCLE_ARREST	18	-0.739559	-2.13733	0.000191811	0.0008819	0.00051843	4368	tags=61%, list=13%, signal=53%	10498/1874/7027/2810/3276/5933/5111/995/891/6790/983
REACTOME_TRANSCRIPTION_OF_E2F_TARGETS_UNDER_NEGATIVE_CONTROL_BY_P107_RBL1_AND_P130_RBL2_IN_COMPLEX_WITH_HDAC1	REACTOME_TRANSCRIPTION_OF_E2F_TARGETS_UNDER_NEGATIVE_CONTROL_BY_P107_RBL1_AND_P130_RBL2_IN_COMPLEX_WITH_HDAC1	16	-0.756041	-2.14343	0.000207781	0.000951188	0.000559161	4903	tags=69%, list=15%, signal=59%	132660/3065/1874/55957/7027/286826/5933/1869/983/890/4605
REACTOME_SLBP_DEPENDENT_PROCESSING_OF_REPLICATION_DEPENDENT_HISTONE_PRE_MRNAS	REACTOME_SLBP_DEPENDENT_PROCESSING_OF_REPLICATION_DEPENDENT_HISTONE_PRE_MRNAS	11	-0.818296	-2.09472	0.000208437	0.000951188	0.000559161	4782	tags=82%, list=14%, signal=70%	25888/4686/22916/6634/7884/6635/6637/6628/6636
REACTOME_INTERLEUKIN_1_SIGNALING	REACTOME_INTERLEUKIN_1_SIGNALING	101	-0.404391	-1.66132	0.000223654	0.00101684	0.000597754	4675	tags=49%, list=14%, signal=42%	7335/5689/5719/5713/6233/6283/5707/5682/5700/10197/4791/79155/5714/23198/5702/4793/5705/5706/5715/5701/5718/5694/5683/7334/5684/5698/28511/5687/5685/5709/5608/5686/5690/5695/5710/3552/5688/5704/5721/5708/3654/5717/5692/10213/5691/8767/5693/6288/7850
REACTOME_CLASS_B_2_SECRETIN_FAMILY_RECEPTORS	REACTOME_CLASS_B_2_SECRETIN_FAMILY_RECEPTORS	90	0.60299	1.66158	0.000225536	0.0010216	0.000600551	5948	tags=49%, list=18%, signal=40%	6344/114131/3549/6469/7433/89780/116/5745/7476/2788/7481/54361/1393/117/2740/7484/10203/9340/10268/7432/5727/50846/10266/80326/54331/1394/1395/2696/7472/7482/1604/2793/57105/8321/7474/8643/94235/8324/7477/7471/2791/55970/799/8322
REACTOME_CHEMOKINE_RECEPTORS_BIND_CHEMOKINES	REACTOME_CHEMOKINE_RECEPTORS_BIND_CHEMOKINES	57	0.64328	1.6959	0.000231914	0.00104661	0.000615254	3865	tags=47%, list=12%, signal=42%	1524/6363/1235/2829/6361/1233/6357/729230/1236/6360/6376/3577/3579/643/10803/5473/6367/6387/9034/2920/6366/1237/58191/51554/7852/1230/1234
REACTOME_ACYL_CHAIN_REMODELLING_OF_PI	REACTOME_ACYL_CHAIN_REMODELLING_OF_PI	16	0.808567	1.8061	0.000255323	0.00114801	0.000674866	3719	tags=56%, list=11%, signal=50%	5319/123745/5320/255189/8399/5322/26279/64600/8605
REACTOME_GLYCOSAMINOGLYCAN_METABOLISM	REACTOME_GLYCOSAMINOGLYCAN_METABOLISM	124	0.555496	1.56073	0.000272017	0.0012186	0.000716358	7810	tags=48%, list=24%, signal=37%	60495/4969/83539/2719/9956/2262/5549/222537/1634/4958/11081/2239/3038/10090/55576/10894/27087/4060/3339/3373/10675/93010/9060/3037/2331/633/64711/90161/10402/960/23563/266722/92126/9469/64131/9951/6482/3340/56548/6382/1464/9672/337876/9953/9348/3423/6383/3074/166012/57214/9957/3425/55454/3036/411/6548/6385/79411/8509
REACTOME_ACYL_CHAIN_REMODELLING_OF_PE	REACTOME_ACYL_CHAIN_REMODELLING_OF_PE	24	0.749096	1.7763	0.000276062	0.0012322	0.000724357	3719	tags=42%, list=11%, signal=37%	5319/123745/5320/255189/8399/50487/5322/26279/64600/8605
REACTOME_DNA_DAMAGE_RECOGNITION_IN_GG_NER	REACTOME_DNA_DAMAGE_RECOGNITION_IN_GG_NER	38	-0.572986	-1.97125	0.000324129	0.00144149	0.000847387	6485	tags=66%, list=20%, signal=53%	4798/60/8450/1642/50813/7311/8533/9978/10920/7528/6233/83444/10987/142/29844/5886/79913/5887/2873/10445/64708/10038/10980/86/8607
REACTOME_PASSIVE_TRANSPORT_BY_AQUAPORINS	REACTOME_PASSIVE_TRANSPORT_BY_AQUAPORINS	13	0.840676	1.79539	0.000325381	0.00144181	0.000847578	2185	tags=62%, list=7%, signal=58%	361/362/358/364/360/359/89872/343
REACTOME_POSITIVE_EPIGENETIC_REGULATION_OF_RRNA_EXPRESSION	REACTOME_POSITIVE_EPIGENETIC_REGULATION_OF_RRNA_EXPRESSION	43	-0.536569	-1.88773	0.000341272	0.00150677	0.000885765	8456	tags=72%, list=25%, signal=54%	51082/7270/9013/5928/6908/60/10514/5434/2932/54815/25885/9031/64425/3065/84172/5931/57504/53615/9188/3066/79101/5440/9533/7913/9015/10919/9219/2648/11335/9112/5437
REACTOME_CYTOCHROME_P450_ARRANGED_BY_SUBSTRATE_TYPE	REACTOME_CYTOCHROME_P450_ARRANGED_BY_SUBSTRATE_TYPE	64	0.630487	1.68492	0.000351451	0.00154613	0.000908903	4507	tags=45%, list=14%, signal=39%	1580/1548/1572/66002/1579/5740/1544/1553/1593/9915/9971/284541/1583/1562/1549/51302/1551/29785/1545/113612/6916/126410/9420/285440/1581/1589/196/1555/1577
REACTOME_ANTIVIRAL_MECHANISM_BY_IFN_STIMULATED_GENES	REACTOME_ANTIVIRAL_MECHANISM_BY_IFN_STIMULATED_GENES	80	-0.43194	-1.78424	0.000359089	0.00156636	0.000920794	5472	tags=39%, list=16%, signal=32%	7706/6396/53371/23511/3836/23225/6233/23636/9688/9972/6772/1981/129401/81929/4940/8086/7334/3837/3840/6059/4938/8480/79902/57122/23165/9775/9631/79023/55706/9636/3838
REACTOME_PEPTIDE_HORMONE_METABOLISM	REACTOME_PEPTIDE_HORMONE_METABOLISM	85	0.591523	1.62357	0.000359867	0.00156636	0.000920794	5180	tags=34%, list=16%, signal=29%	5126/1361/1511/1359/1215/590/25924/1803/2922/338557/1066/43/1636/3479/59272/1395/51738/2626/7252/6844/5873/1509/9314/5972/2864/1522/619373/7941/3625
REACTOME_ATF4_ACTIVATES_GENES_IN_RESPONSE_TO_ENDOPLASMIC_RETICULUM_STRESS	REACTOME_ATF4_ACTIVATES_GENES_IN_RESPONSE_TO_ENDOPLASMIC_RETICULUM_STRESS	27	-0.619418	-2.04995	0.000359891	0.00156636	0.000920794	3622	tags=52%, list=11%, signal=46%	8570/5393/468/56915/1051/11340/51010/1054/23404/54512/3484/1649/440/3576
REACTOME_ABERRANT_REGULATION_OF_MITOTIC_EXIT_IN_CANCER_DUE_TO_RB1_DEFECTS	REACTOME_ABERRANT_REGULATION_OF_MITOTIC_EXIT_IN_CANCER_DUE_TO_RB1_DEFECTS	20	-0.690263	-2.06381	0.000375535	0.00162356	0.00095442	6828	tags=60%, list=21%, signal=48%	246184/51343/25906/996/7321/64682/51433/51529/51434/6502/27338/11065
REACTOME_PRC2_METHYLATES_HISTONES_AND_DNA	REACTOME_PRC2_METHYLATES_HISTONES_AND_DNA	13	-0.775081	-2.08277	0.000375689	0.00162356	0.00095442	4603	tags=77%, list=14%, signal=66%	3720/22823/5931/23512/1788/1786/8726/26147/2146/1789
REACTOME_DOWNSTREAM_SIGNALING_EVENTS_OF_B_CELL_RECEPTOR_BCR	REACTOME_DOWNSTREAM_SIGNALING_EVENTS_OF_B_CELL_RECEPTOR_BCR	80	-0.429039	-1.77225	0.000402093	0.00173155	0.0010179	4557	tags=50%, list=14%, signal=43%	5689/5719/5713/6233/5707/5682/5700/10197/4893/5714/23198/5702/4793/5705/5706/5715/5701/5718/5694/5683/5684/5698/3265/5687/5685/5709/5686/5690/5695/5710/5688/5704/5721/5708/5717/5478/5692/10213/5691/5693
REACTOME_RESPONSE_OF_EIF2AK1_HRI_TO_HEME_DEFICIENCY	REACTOME_RESPONSE_OF_EIF2AK1_HRI_TO_HEME_DEFICIENCY	15	-0.741731	-2.06849	0.00040425	0.00173473	0.00101977	4099	tags=80%, list=12%, signal=70%	2887/27102/468/1965/22809/1051/8894/1054/1649/79094/440/57761
REACTOME_CONVERSION_FROM_APC_C_CDC20_TO_APC_C_CDH1_IN_LATE_ANAPHASE	REACTOME_CONVERSION_FROM_APC_C_CDC20_TO_APC_C_CDH1_IN_LATE_ANAPHASE	20	-0.68321	-2.04272	0.000505028	0.00215961	0.00126954	5738	tags=60%, list=17%, signal=50%	246184/51343/25906/996/7321/64682/51433/51529/51434/27338/991/11065
REACTOME_ETHANOL_OXIDATION	REACTOME_ETHANOL_OXIDATION	12	0.84003	1.78977	0.000537559	0.00229071	0.00134661	3778	tags=67%, list=11%, signal=59%	125/124/126/84532/216/217/130/131
REACTOME_O_LINKED_GLYCOSYLATION	REACTOME_O_LINKED_GLYCOSYLATION	106	0.558928	1.55334	0.000544592	0.00230908	0.00135741	5358	tags=41%, list=16%, signal=34%	11095/394263/80731/57188/374907/10418/9719/51301/57452/192134/11227/143662/55901/9037/5199/4584/51146/374378/170690/170691/157869/117248/442117/9510/4582/93010/170689/55568/79875/54507/92949/6480/256435/26290/10610/81794/27090/6482/79695/114805/7057/10071/10164
REACTOME_ACYL_CHAIN_REMODELLING_OF_PS	REACTOME_ACYL_CHAIN_REMODELLING_OF_PS	21	0.769372	1.79163	0.000545645	0.00230908	0.00135741	3196	tags=43%, list=10%, signal=39%	5319/123745/5320/255189/8399/51365/5322/26279/64600
REACTOME_ELEVATION_OF_CYTOSOLIC_CA2_LEVELS	REACTOME_ELEVATION_OF_CYTOSOLIC_CA2_LEVELS	16	0.797059	1.7804	0.000567184	0.00239195	0.00140612	3305	tags=56%, list=10%, signal=51%	22953/7225/5024/5023/3709/5027/3708/7222/9127
REACTOME_PURINE_RIBONUCLEOSIDE_MONOPHOSPHATE_BIOSYNTHESIS	REACTOME_PURINE_RIBONUCLEOSIDE_MONOPHOSPHATE_BIOSYNTHESIS	10	-0.807735	-2.03307	0.000569321	0.00239201	0.00140616	3609	tags=80%, list=11%, signal=71%	5198/158/3614/2618/471/8833/5471/10606
REACTOME_AQUAPORIN_MEDIATED_TRANSPORT	REACTOME_AQUAPORIN_MEDIATED_TRANSPORT	52	0.642989	1.68129	0.00057111	0.00239201	0.00140616	4802	tags=46%, list=14%, signal=40%	361/362/358/364/108/2788/360/359/89872/114/111/554/115/343/54331/5577/5567/2793/113/196883/363/107/22841/94235
REACTOME_EICOSANOID_LIGAND_BINDING_RECEPTORS	REACTOME_EICOSANOID_LIGAND_BINDING_RECEPTORS	15	0.813164	1.78837	0.000579284	0.00241797	0.00142141	4273	tags=73%, list=13%, signal=64%	5737/2840/10800/11251/5732/5734/5733/5739/57105/5731/5729
REACTOME_ARACHIDONIC_ACID_METABOLISM	REACTOME_ARACHIDONIC_ACID_METABOLISM	58	0.626395	1.65582	0.000595524	0.0024773	0.0014563	3330	tags=40%, list=10%, signal=36%	1580/247/27306/3248/5730/64174/246/1579/5740/1544/1800/5444/240/284541/241/1545/113612/2053/4056/6916/5446/126410/2687
REACTOME_COOPERATION_OF_PREFOLDIN_AND_TRIC_CCT_IN_ACTIN_AND_TUBULIN_FOLDING	REACTOME_COOPERATION_OF_PREFOLDIN_AND_TRIC_CCT_IN_ACTIN_AND_TUBULIN_FOLDING	33	-0.589015	-2.00387	0.000609465	0.0025267	0.00148533	2978	tags=67%, list=9%, signal=61%	10382/347733/10694/6950/7278/7411/79861/10576/7277/10383/10574/10575/112714/908/7203/10471/5203/10376/22948/5202/84790/10381
REACTOME_SLC_MEDIATED_TRANSMEMBRANE_TRANSPORT	REACTOME_SLC_MEDIATED_TRANSMEMBRANE_TRANSPORT	249	0.491096	1.4084	0.000612124	0.00252915	0.00148677	6404	tags=37%, list=19%, signal=30%	160728/6581/115019/6547/10568/6512/55244/60482/353189/6523/347/200010/6563/8170/9058/6571/123041/246213/28965/56301/8671/54716/9194/6565/6578/6540/11309/30061/6505/6527/6531/57419/23382/23428/80736/64116/6506/85413/6524/6539/133418/6570/28232/53919/6567/285195/7781/11254/55356/9843/376497/57835/6521/6529/55089/213/6507/6546/56606/6559/51296/283652/254428/117247/9056/6538/55315/348932/6560/6568/12…
REACTOME_NEUROTRANSMITTER_RECEPTORS_AND_POSTSYNAPTIC_SIGNAL_TRANSMISSION	REACTOME_NEUROTRANSMITTER_RECEPTORS_AND_POSTSYNAPTIC_SIGNAL_TRANSMISSION	204	0.508721	1.4495	0.000669368	0.00275636	0.00162034	6722	tags=41%, list=20%, signal=33%	2890/5923/2066/2903/3772/3762/80086/1135/108/2788/7102/2900/4900/88/9568/5579/27092/83988/2562/170572/3773/4747/114/6196/8001/3084/111/2561/8973/27330/2567/115/2899/814/81027/54331/815/5330/1740/26960/8825/320/57576/5577/5567/3759/4137/2793/113/817/196883/1142/1134/107/8536/3760/23229/5924/7846/2550/94235/116444/23426/6197/5170/2892/1144/2791/53632/55970/6195/2743/2036/2898/4646/9177/1742/5573/55…
REACTOME_ASSOCIATION_OF_TRIC_CCT_WITH_TARGET_PROTEINS_DURING_BIOSYNTHESIS	REACTOME_ASSOCIATION_OF_TRIC_CCT_WITH_TARGET_PROTEINS_DURING_BIOSYNTHESIS	39	-0.540968	-1.86722	0.000686278	0.0028165	0.0016557	5113	tags=44%, list=15%, signal=37%	54461/84261/10517/6499/55135/10694/6950/10576/10574/10575/10528/908/7203/22948/9134/8877/898
REACTOME_MITOTIC_TELOPHASE_CYTOKINESIS	REACTOME_MITOTIC_TELOPHASE_CYTOKINESIS	12	-0.783546	-2.02143	0.000732518	0.00299622	0.00176134	165	tags=42%, list=0%, signal=41%	9126/5885/10112/5347/9493
REACTOME_POST_TRANSLATIONAL_MODIFICATION_SYNTHESIS_OF_GPI_ANCHORED_PROTEINS	REACTOME_POST_TRANSLATIONAL_MODIFICATION_SYNTHESIS_OF_GPI_ANCHORED_PROTEINS	92	0.57873	1.5964	0.000758437	0.0030919	0.00181759	4730	tags=37%, list=14%, signal=32%	420/338328/249/146760/22854/23627/4045/257194/2350/152330/5067/1048/7512/10232/1043/4978/1368/7007/146183/2813/1087/8875/8434/2822/50863/137797/266727/51299/2215/4062/171169/55350/53942/390243
REACTOME_INTERLEUKIN_2_FAMILY_SIGNALING	REACTOME_INTERLEUKIN_2_FAMILY_SIGNALING	44	0.653189	1.67264	0.000763138	0.00310072	0.00182278	7564	tags=57%, list=23%, signal=44%	3568/3558/1437/1439/5295/1438/3563/3635/2185/6850/9846/3561/5293/84868/50615/3932/3717/3581/3965/6776/3567/3716/6775/6777/3559
REACTOME_HEPARAN_SULFATE_HEPARIN_HS_GAG_METABOLISM	REACTOME_HEPARAN_SULFATE_HEPARIN_HS_GAG_METABOLISM	55	0.613569	1.61163	0.000831167	0.00336595	0.00197869	5933	tags=44%, list=18%, signal=36%	60495/2719/9956/2262/222537/1634/2239/27087/3339/10675/633/64711/90161/266722/64131/9951/3340/6382/1464/9672/9953/9348/3423/6383
REACTOME_UB_SPECIFIC_PROCESSING_PROTEASES	REACTOME_UB_SPECIFIC_PROCESSING_PROTEASES	183	-0.312284	-1.34121	0.000840795	0.0033937	0.00199501	4557	tags=32%, list=14%, signal=28%	5689/5719/5713/6233/9097/84132/5707/5682/55611/5700/10197/3091/9146/4609/5714/23198/5702/5705/8078/5706/64426/5715/5701/5718/5694/7416/5683/5684/5698/5687/5685/5709/6478/5686/7417/5690/5695/7419/2648/5710/7186/9986/51651/5688/5704/5721/5708/11047/5717/5692/10213/5691/5693/8607/6502/63967/993/890/991
REACTOME_DISEASES_OF_GLYCOSYLATION	REACTOME_DISEASES_OF_GLYCOSYLATION	140	0.532123	1.49928	0.0008769	0.00352779	0.00207383	6423	tags=36%, list=19%, signal=29%	11095/4969/394263/80731/2719/57188/2262/5549/10418/9719/1634/4958/11081/2239/143662/55901/9037/5199/4584/4060/170690/170691/157869/3339/9510/4582/10675/170689/9060/2331/79875/54507/633/92949/4855/81794/9469/3955/79695/7057/10071/6382/1464/9672/4853/6383/4586/3074/4851/140453
REACTOME_CROSS_PRESENTATION_OF_SOLUBLE_EXOGENOUS_ANTIGENS_ENDOSOMES	REACTOME_CROSS_PRESENTATION_OF_SOLUBLE_EXOGENOUS_ANTIGENS_ENDOSOMES	49	-0.500938	-1.81002	0.000895753	0.00359182	0.00211147	4557	tags=71%, list=14%, signal=62%	5689/5719/5713/5707/5682/5700/10197/5714/23198/5702/5705/5706/5715/5701/5718/5694/5683/5684/5698/5687/5685/5709/5686/5690/5695/5710/5688/5704/5721/5708/5717/5692/10213/5691/5693
REACTOME_LONG_TERM_POTENTIATION	REACTOME_LONG_TERM_POTENTIATION	23	0.737331	1.74486	0.000929191	0.00371373	0.00218314	3808	tags=43%, list=11%, signal=39%	2890/2066/2903/4900/88/4747/3084/815/1740/817
REACTOME_ION_HOMEOSTASIS	REACTOME_ION_HOMEOSTASIS	54	0.626672	1.64117	0.00101698	0.00405136	0.00238161	4115	tags=44%, list=12%, signal=39%	477/845/6547/4842/5348/6262/482/5350/480/10060/53826/3767/815/3709/3708/844/1193/491/6588/6546/476/817/6261/53822
REACTOME_METABOLISM_OF_ANGIOTENSINOGEN_TO_ANGIOTENSINS	REACTOME_METABOLISM_OF_ANGIOTENSINOGEN_TO_ANGIOTENSINS	17	0.785756	1.77004	0.00103125	0.00409488	0.0024072	5885	tags=71%, list=18%, signal=58%	1361/1511/1359/1215/1066/1636/59272/1509/5972/1522/1360/183
REACTOME_TRANSLESION_SYNTHESIS_BY_POLH	REACTOME_TRANSLESION_SYNTHESIS_BY_POLH	18	-0.697452	-2.01564	0.00111526	0.00441413	0.00259487	1335	tags=56%, list=4%, signal=53%	7311/7415/55666/6233/6119/5982/5985/5111/5983/5984
REACTOME_DISEASES_ASSOCIATED_WITH_GLYCOSAMINOGLYCAN_METABOLISM	REACTOME_DISEASES_ASSOCIATED_WITH_GLYCOSAMINOGLYCAN_METABOLISM	41	0.649497	1.657	0.00124166	0.00489856	0.00287965	6156	tags=49%, list=19%, signal=40%	4969/2719/2262/5549/1634/4958/11081/2239/4060/3339/10675/9060/2331/633/9469/6382/1464/9672/6383/3074
REACTOME_MASTL_FACILITATES_MITOTIC_PROGRESSION	REACTOME_MASTL_FACILITATES_MITOTIC_PROGRESSION	10	-0.789407	-1.98695	0.00126881	0.00498956	0.00293314	2453	tags=40%, list=7%, signal=37%	5519/84930/891/983
REACTOME_INTERCONVERSION_OF_NUCLEOTIDE_DI_AND_TRIPHOSPHATES	REACTOME_INTERCONVERSION_OF_NUCLEOTIDE_DI_AND_TRIPHOSPHATES	28	-0.590175	-1.97578	0.0013297	0.00521223	0.00306404	3053	tags=50%, list=9%, signal=45%	79077/1854/4833/2936/4831/6240/7295/205/1503/1841/4830/7296/7298/6241
REACTOME_MITOCHONDRIAL_TRNA_AMINOACYLATION	REACTOME_MITOCHONDRIAL_TRNA_AMINOACYLATION	18	-0.691728	-1.99909	0.00139658	0.00545693	0.00320789	6839	tags=61%, list=21%, signal=49%	79587/55699/25973/57176/80222/79731/57505/92935/54938/55157/51067
REACTOME_ERYTHROCYTES_TAKE_UP_CARBON_DIOXIDE_AND_RELEASE_OXYGEN	REACTOME_ERYTHROCYTES_TAKE_UP_CARBON_DIOXIDE_AND_RELEASE_OXYGEN	13	0.809909	1.72968	0.00141455	0.00548257	0.00322296	4342	tags=62%, list=13%, signal=54%	762/358/3043/759/3040/3039/6521/760
REACTOME_PI3K_EVENTS_IN_ERBB4_SIGNALING	REACTOME_PI3K_EVENTS_IN_ERBB4_SIGNALING	10	0.853825	1.74285	0.00141644	0.00548257	0.00322296	3209	tags=70%, list=10%, signal=63%	2066/10718/3084/5295/685/1839/9542
REACTOME_INTERACTION_BETWEEN_L1_AND_ANKYRINS	REACTOME_INTERACTION_BETWEEN_L1_AND_ANKYRINS	31	0.692959	1.69522	0.00141659	0.00548257	0.00322296	4150	tags=42%, list=13%, signal=37%	6332/6323/6327/6330/23114/11280/287/3786/6326/288/6336/6710/6335
REACTOME_OTHER_SEMAPHORIN_INTERACTIONS	REACTOME_OTHER_SEMAPHORIN_INTERACTIONS	19	0.760899	1.74335	0.00146036	0.00563414	0.00331206	5374	tags=68%, list=16%, signal=57%	80031/9723/5362/9037/54209/5788/91584/10154/3672/64218/7305/57556/23129
REACTOME_SYNTHESIS_OF_PA	REACTOME_SYNTHESIS_OF_PA	35	0.676496	1.69515	0.00163152	0.00627469	0.00368861	3300	tags=29%, list=10%, signal=26%	5319/5320/8399/2819/23171/5322/79888/26279/64600/200879
REACTOME_FOLDING_OF_ACTIN_BY_CCT_TRIC	REACTOME_FOLDING_OF_ACTIN_BY_CCT_TRIC	10	-0.783757	-1.97272	0.00164275	0.00629806	0.00370235	2978	tags=80%, list=9%, signal=73%	10694/6950/10576/10574/10575/908/7203/22948
REACTOME_PHASE_2_PLATEAU_PHASE	REACTOME_PHASE_2_PLATEAU_PHASE	15	0.789724	1.73681	0.00180101	0.00688322	0.00404634	2375	tags=47%, list=7%, signal=43%	9254/59285/3753/27092/775/3784/782
REACTOME_NEUROTRANSMITTER_CLEARANCE	REACTOME_NEUROTRANSMITTER_CLEARANCE	10	0.8477	1.73035	0.00183227	0.00698088	0.00410375	3023	tags=60%, list=9%, signal=55%	6532/590/4128/6531/43/217
REACTOME_PCP_CE_PATHWAY	REACTOME_PCP_CE_PATHWAY	91	-0.382356	-1.58383	0.00189543	0.00719911	0.00423204	5162	tags=53%, list=16%, signal=45%	5696/1211/5216/5879/5689/5719/1856/5713/6233/5582/5707/5682/5700/10197/1173/5714/23198/5702/5705/5706/5715/1855/5701/5718/5694/5683/5684/5698/1175/5687/5685/5709/1857/5686/23513/5690/5695/5710/5688/5704/5721/5708/5717/5692/10213/5691/5693/5881
REACTOME_PROTEIN_FOLDING	REACTOME_PROTEIN_FOLDING	98	-0.371472	-1.54823	0.00196198	0.00742878	0.00436705	4113	tags=47%, list=12%, signal=41%	2787/51807/1457/1459/54461/84261/51764/7280/6902/10382/10517/347733/2783/402/6499/55135/6905/1155/10694/6950/7278/7411/79861/10576/7277/10383/10574/1460/10575/112714/2785/10528/908/7203/10471/5203/10376/22948/5202/84790/10381/9134/8877/2792/898/2786
REACTOME_NEUROTRANSMITTER_RELEASE_CYCLE	REACTOME_NEUROTRANSMITTER_RELEASE_CYCLE	50	0.611302	1.58479	0.00208042	0.00785293	0.00461639	4663	tags=48%, list=14%, signal=41%	6512/60482/22999/6571/4128/6540/6505/8224/18/6506/6539/8499/6812/27165/10497/8825/6529/320/6507/6844/2744/6854/6538/7915
REACTOME_MRNA_DECAY_BY_3_TO_5_EXORIBONUCLEASE	REACTOME_MRNA_DECAY_BY_3_TO_5_EXORIBONUCLEASE	16	-0.693243	-1.96539	0.00221625	0.00831473	0.00488786	5124	tags=69%, list=15%, signal=58%	51013/10767/6499/5393/56915/11340/115024/28960/51010/23404/54512
REACTOME_GENE_SILENCING_BY_RNA	REACTOME_GENE_SILENCING_BY_RNA	78	-0.384543	-1.595	0.00221635	0.00831473	0.00488786	5231	tags=42%, list=16%, signal=36%	6396/53371/23511/5433/23225/23636/9688/7247/9972/113802/5440/29102/129401/81929/8086/3320/5436/5438/27161/6895/8480/57510/79902/4603/57122/23165/5437/5439/9631/79023/5901/55706/91646
REACTOME_GLYCEROPHOSPHOLIPID_BIOSYNTHESIS	REACTOME_GLYCEROPHOSPHOLIPID_BIOSYNTHESIS	118	0.537698	1.5096	0.00240465	0.00899352	0.00528689	4212	tags=23%, list=13%, signal=20%	5319/123745/590/5320/255189/8399/122618/2819/50487/84879/11343/43/23171/80736/51365/5322/9468/79888/26279/54947/64600/200879/83394/9663/8605/23646/151056
REACTOME_CYTOSOLIC_SULFONATION_OF_SMALL_MOLECULES	REACTOME_CYTOSOLIC_SULFONATION_OF_SMALL_MOLECULES	23	0.7154	1.69296	0.00243415	0.00907611	0.00533544	2994	tags=30%, list=9%, signal=28%	6819/27233/6783/27284/6799/6817/9060
REACTOME_SIGNAL_REGULATORY_PROTEIN_FAMILY_INTERACTIONS	REACTOME_SIGNAL_REGULATORY_PROTEIN_FAMILY_INTERACTIONS	15	0.781159	1.71798	0.00248709	0.00924534	0.00543492	5581	tags=53%, list=17%, signal=44%	653509/729238/6441/10326/2185/7305/961/140885
REACTOME_TRANSCRIPTIONAL_REGULATION_BY_RUNX2	REACTOME_TRANSCRIPTIONAL_REGULATION_BY_RUNX2	119	-0.353109	-1.44898	0.00261128	0.00967754	0.005689	4700	tags=41%, list=14%, signal=35%	10432/5689/5719/5713/6233/5707/5682/5700/10197/6772/5714/23198/5702/2101/5705/7525/5706/5715/5701/5718/3678/5694/5683/5684/5698/5687/1019/5685/5709/5686/5690/5695/5710/3280/5688/5704/5721/5708/5717/5692/10213/5691/5693/579/6502/1750/7291/891/983
REACTOME_FCERI_MEDIATED_NF_KB_ACTIVATION	REACTOME_FCERI_MEDIATED_NF_KB_ACTIVATION	135	0.516304	1.45186	0.00265075	0.00979415	0.00575754	6661	tags=47%, list=20%, signal=38%	2205/2206/10235/115727/28776/28896/28940/28817/28933/28474/28791/5588/28450/28457/28881/28919/28420/28903/28449/28874/28461/28465/3497/28930/28908/28825/28823/28878/28394/28901/143471/10125/28454/28395/28820/28439/28893/28778/28921/28938/28816/28822/28937/28392/28883/28815/28793/28434/28424/28452/28813/84433/28912/28442/28797/28913/5170/3551/28914/23291/28299/2207/28796/3539
REACTOME_SUMOYLATION_OF_DNA_METHYLATION_PROTEINS	REACTOME_SUMOYLATION_OF_DNA_METHYLATION_PROTEINS	16	-0.689554	-1.95493	0.00267086	0.00983872	0.00578375	5764	tags=62%, list=17%, signal=52%	6015/6045/7703/7341/57332/8535/1788/1786/84733/1789
REACTOME_STIMULI_SENSING_CHANNELS	REACTOME_STIMULI_SENSING_CHANNELS	106	0.531421	1.47689	0.00273556	0.0100468	0.00590607	4894	tags=34%, list=15%, signal=29%	845/6338/161003/6340/121601/6262/259232/7225/203859/55503/1831/10786/284525/57101/94015/1188/6446/80036/2040/844/1193/7222/4308/51393/255231/1187/285175/55283/79054/6261/55107/23327/11035/6337/285335/40
REACTOME_CHONDROITIN_SULFATE_DERMATAN_SULFATE_METABOLISM	REACTOME_CHONDROITIN_SULFATE_DERMATAN_SULFATE_METABOLISM	50	0.602679	1.56243	0.00282193	0.010333	0.00607431	7744	tags=54%, list=23%, signal=41%	83539/2719/2262/1634/2239/10090/27087/3339/3373/10675/633/92126/9469/64131/56548/6382/1464/9672/337876/3423/6383/3074/166012/3425/55454/411/6385
REACTOME_VOLTAGE_GATED_POTASSIUM_CHANNELS	REACTOME_VOLTAGE_GATED_POTASSIUM_CHANNELS	43	0.634372	1.62173	0.00292162	0.0106661	0.00627013	5025	tags=53%, list=15%, signal=45%	3739/3752/3741/3745/3788/3738/3737/3787/3784/3786/9312/131096/56479/3748/3744/3790/7881/3749/8514/3736/3757/23415/9132
REACTOME_PROCESSING_AND_ACTIVATION_OF_SUMO	REACTOME_PROCESSING_AND_ACTIVATION_OF_SUMO	10	-0.760338	-1.91378	0.00305079	0.0111045	0.00652784	5092	tags=100%, list=15%, signal=85%	7329/6612/59343/10055/7341/205564/6613/29843/10054
REACTOME_INHIBITION_OF_REPLICATION_INITIATION_OF_DAMAGED_DNA_BY_RB1_E2F1	REACTOME_INHIBITION_OF_REPLICATION_INITIATION_OF_DAMAGED_DNA_BY_RB1_E2F1	13	-0.715467	-1.92257	0.00308473	0.0111947	0.00658088	3251	tags=54%, list=10%, signal=49%	7027/5519/28227/5558/23649/5557/1869
REACTOME_O_GLYCOSYLATION_OF_TSR_DOMAIN_CONTAINING_PROTEINS	REACTOME_O_GLYCOSYLATION_OF_TSR_DOMAIN_CONTAINING_PROTEINS	37	0.641922	1.62196	0.00313537	0.0113448	0.00666913	3289	tags=43%, list=10%, signal=39%	11095/80731/57188/10418/9719/55901/9037/5199/170690/170691/157869/9510/170689/79875/54507/92949
REACTOME_TOLL_LIKE_RECEPTOR_CASCADES	REACTOME_TOLL_LIKE_RECEPTOR_CASCADES	154	0.50344	1.42553	0.00319526	0.0115275	0.00677648	5957	tags=31%, list=18%, signal=25%	653509/729238/6441/177/5602/948/81793/2353/6285/51284/9450/338/6196/51311/4208/695/671/7097/7100/7099/7098/4064/3684/26052/5336/3689/10392/2266/1520/1848/23098/11213/57161/3725/11035/9252/4214/6197/57162/64145/3551/7096/64127/6195/6271/5641/23291
REACTOME_ABC_TRANSPORTER_DISORDERS	REACTOME_ABC_TRANSPORTER_DISORDERS	76	-0.379359	-1.54144	0.00321517	0.0115652	0.00679864	4557	tags=54%, list=14%, signal=47%	5689/5719/5713/6233/5707/5682/64241/5700/10197/5714/23198/5702/215/5705/5706/5715/5701/5718/5694/5683/5684/5698/5687/5685/5709/10613/5686/5690/5695/5710/5688/5704/5721/5708/5717/5692/10213/5691/5693/10058/1244
REACTOME_PLATELET_HOMEOSTASIS	REACTOME_PLATELET_HOMEOSTASIS	83	0.55602	1.52356	0.00332966	0.0119419	0.00702009	5765	tags=43%, list=17%, signal=36%	6547/22953/4842/2977/7225/2788/338/5136/5592/5175/5024/5739/8654/5023/3778/10242/2268/5153/5138/54331/3709/5027/3708/5593/7222/491/9127/6546/2793/3779/50940/94235/493/2791/5525/55970
REACTOME_NCAM1_INTERACTIONS	REACTOME_NCAM1_INTERACTIONS	42	0.634173	1.6217	0.00340673	0.0121826	0.00716159	4288	tags=43%, list=13%, signal=37%	2674/131873/256076/1285/2675/1286/776/775/785/4684/782/8912/8913/779/6900/1297/7903/1293
REACTOME_TNFS_BIND_THEIR_PHYSIOLOGICAL_RECEPTORS	REACTOME_TNFS_BIND_THEIR_PHYSIOLOGICAL_RECEPTORS	29	0.675508	1.63384	0.00344979	0.0123006	0.00723096	5617	tags=52%, list=17%, signal=43%	60401/23495/8995/944/9966/1896/8741/608/939/10913/4049/7133/8740/10673/4982
REACTOME_CARGO_RECOGNITION_FOR_CLATHRIN_MEDIATED_ENDOCYTOSIS	REACTOME_CARGO_RECOGNITION_FOR_CLATHRIN_MEDIATED_ENDOCYTOSIS	103	0.53242	1.47527	0.00347685	0.012361	0.00726648	4824	tags=29%, list=15%, signal=25%	1080/4036/1129/6457/154/185/6456/338/3575/90019/6869/127833/920/554/9185/685/1839/1601/115548/143425/408/374/9892/6844/917/84251/7474/11037/23208/255324
REACTOME_ESTABLISHMENT_OF_SISTER_CHROMATID_COHESION	REACTOME_ESTABLISHMENT_OF_SISTER_CHROMATID_COHESION	10	-0.754709	-1.89961	0.00355328	0.0125961	0.00740469	3929	tags=50%, list=12%, signal=44%	8243/9126/5885/157570/113130
REACTOME_TRANSLESION_SYNTHESIS_BY_POLK	REACTOME_TRANSLESION_SYNTHESIS_BY_POLK	17	-0.669777	-1.93525	0.00367901	0.0130041	0.00764455	1335	tags=41%, list=4%, signal=40%	6119/10459/5982/5985/5111/5983/5984
REACTOME_PROTEIN_PROTEIN_INTERACTIONS_AT_SYNAPSES	REACTOME_PROTEIN_PROTEIN_INTERACTIONS_AT_SYNAPSES	87	0.547683	1.50761	0.00380789	0.0134209	0.00788954	6485	tags=40%, list=20%, signal=32%	2890/2903/4916/347730/5789/9369/9378/9229/22865/127833/84631/94030/8499/6812/9379/143425/1740/8825/320/2037/8495/9228/80059/26045/23136/84189/22871/54413/5802/2892/57497/9455/2036/50944/1742
REACTOME_FGFR2B_LIGAND_BINDING_AND_ACTIVATION	REACTOME_FGFR2B_LIGAND_BINDING_AND_ACTIVATION	10	0.83151	1.6973	0.00383934	0.0134928	0.00793184	2031	tags=50%, list=6%, signal=47%	2255/2263/83888/2252/2247
REACTOME_TRANSCRIPTIONAL_REGULATION_BY_RUNX3	REACTOME_TRANSCRIPTIONAL_REGULATION_BY_RUNX3	94	-0.375024	-1.54444	0.00392805	0.0137651	0.00809188	4557	tags=44%, list=14%, signal=38%	5689/5719/5713/6233/5707/5682/5700/10197/4609/5714/5702/5705/5706/5715/5701/5718/5694/5683/5684/5698/5687/5685/5709/5686/5690/5695/2648/5710/3280/5688/5704/5721/5708/5717/5692/6696/10213/5691/5693/7004/1029
REACTOME_MITOPHAGY	REACTOME_MITOPHAGY	27	-0.554562	-1.83531	0.00394065	0.0137697	0.00809462	6162	tags=52%, list=19%, signal=42%	7311/6714/1457/1459/6233/55669/8408/56993/7416/1460/51001/401505/10452/192111
REACTOME_REGULATION_OF_INSULIN_LIKE_GROWTH_FACTOR_IGF_TRANSPORT_AND_UPTAKE_BY_INSULIN_LIKE_GROWTH_FACTOR_BINDING_PROTEINS_IGFBPS	REACTOME_REGULATION_OF_INSULIN_LIKE_GROWTH_FACTOR_IGF_TRANSPORT_AND_UPTAKE_BY_INSULIN_LIKE_GROWTH_FACTOR_BINDING_PROTEINS_IGFBPS	122	0.521215	1.46488	0.00406779	0.0141735	0.00833198	4267	tags=34%, list=13%, signal=29%	91851/1511/5179/3053/2719/10117/8404/3698/5265/80341/718/4148/338/60676/10232/51156/2621/720/3483/5069/3270/84141/26085/54757/401138/3479/6694/3490/2266/4313/652/213/3487/3485/5340/54587/7857/1471/2200/334/255738
REACTOME_ERCC6_CSB_AND_EHMT2_G9A_POSITIVELY_REGULATE_RRNA_EXPRESSION	REACTOME_ERCC6_CSB_AND_EHMT2_G9A_POSITIVELY_REGULATE_RRNA_EXPRESSION	16	-0.667938	-1.89365	0.00422596	0.0146828	0.00863138	5757	tags=62%, list=17%, signal=52%	54815/3065/5931/57504/53615/3066/10919/9219/11335/9112
REACTOME_FORMATION_OF_INCISION_COMPLEX_IN_GG_NER	REACTOME_FORMATION_OF_INCISION_COMPLEX_IN_GG_NER	43	-0.463435	-1.63044	0.00428097	0.0148318	0.00871895	8220	tags=67%, list=25%, signal=51%	1069/7329/6117/8451/7316/1022/2067/6612/8450/9557/2071/1642/7311/2068/9978/2967/2966/7341/6233/142/5886/2968/5887/4331/7334/6613/7336/10038/6119
REACTOME_ACTIVATION_OF_NMDA_RECEPTORS_AND_POSTSYNAPTIC_EVENTS	REACTOME_ACTIVATION_OF_NMDA_RECEPTORS_AND_POSTSYNAPTIC_EVENTS	93	0.536081	1.47837	0.00438091	0.0151352	0.00889729	6631	tags=41%, list=20%, signal=33%	2890/5923/2066/2903/80086/4900/88/4747/114/6196/3084/27330/814/81027/815/1740/26960/8825/320/57576/5577/5567/4137/817/107/8536/5924/7846/116444/6197/5170/2892/53632/6195/1742/5573/84254/22843
REACTOME_PYRUVATE_METABOLISM_AND_CITRIC_ACID_TCA_CYCLE	REACTOME_PYRUVATE_METABOLISM_AND_CITRIC_ACID_TCA_CYCLE	55	-0.408001	-1.51081	0.00473501	0.0163125	0.00958937	5344	tags=42%, list=16%, signal=35%	4199/3420/2954/6390/6389/1431/682/8050/3421/2271/5160/5165/1738/7416/79944/3418/4191/5163/3945/3939/3948/9123/6566
REACTOME_WNT_LIGAND_BIOGENESIS_AND_TRAFFICKING	REACTOME_WNT_LIGAND_BIOGENESIS_AND_TRAFFICKING	26	0.692341	1.65999	0.0047865	0.0164435	0.0096664	5429	tags=46%, list=16%, signal=39%	89780/7476/7481/54361/7484/79971/80326/7472/7482/7474/7477/7471
REACTOME_SENESCENCE_ASSOCIATED_SECRETORY_PHENOTYPE_SASP	REACTOME_SENESCENCE_ASSOCIATED_SECRETORY_PHENOTYPE_SASP	52	-0.434448	-1.59169	0.00482556	0.0165313	0.009718	2811	tags=29%, list=8%, signal=26%	1051/1019/10919/1032/1031/3552/51529/51434/1021/1017/1029/3576/27338/890/11065
REACTOME_CRISTAE_FORMATION	REACTOME_CRISTAE_FORMATION	11	-0.723169	-1.8512	0.00498641	0.0170346	0.0100139	5758	tags=73%, list=17%, signal=60%	55735/3313/8834/10989/10651/54927/4580/79135
REACTOME_VASOPRESSIN_REGULATES_RENAL_WATER_HOMEOSTASIS_VIA_AQUAPORINS	REACTOME_VASOPRESSIN_REGULATES_RENAL_WATER_HOMEOSTASIS_VIA_AQUAPORINS	43	0.619808	1.5845	0.0051117	0.017414	0.0102369	5765	tags=49%, list=17%, signal=40%	361/358/108/2788/360/359/114/111/554/115/54331/5577/5567/2793/113/196883/107/22841/94235/2791/55970
REACTOME_NCAM_SIGNALING_FOR_NEURITE_OUT_GROWTH	REACTOME_NCAM_SIGNALING_FOR_NEURITE_OUT_GROWTH	63	0.584774	1.55792	0.00517923	0.0175627	0.0103243	6235	tags=43%, list=19%, signal=35%	2674/131873/256076/1285/2675/1286/776/775/785/4684/782/8912/8913/779/6900/1297/6710/7903/1293/9252/2534/8911/2260/1287/1298/6711/8128
REACTOME_FACTORS_INVOLVED_IN_MEGAKARYOCYTE_DEVELOPMENT_AND_PLATELET_PRODUCTION	REACTOME_FACTORS_INVOLVED_IN_MEGAKARYOCYTE_DEVELOPMENT_AND_PLATELET_PRODUCTION	153	-0.303453	-1.27333	0.00518407	0.0175627	0.0103243	4253	tags=29%, list=13%, signal=26%	3456/23468/10382/55605/347733/55669/4097/147700/347688/5889/3066/10362/1020/3046/23028/7278/79861/7277/81928/10603/10383/64837/7975/90990/112714/3797/3835/285643/10376/1017/84790/9585/10381/547/81930/29127/3832/10112/56992/1062/9493/3833/24137/11004/146909
REACTOME_NUCLEAR_RECEPTOR_TRANSCRIPTION_PATHWAY	REACTOME_NUCLEAR_RECEPTOR_TRANSCRIPTION_PATHWAY	53	0.601308	1.57182	0.00523445	0.0176844	0.0103958	5870	tags=47%, list=18%, signal=39%	6258/8431/5241/6096/367/4306/7025/8013/2104/9971/7068/6095/3164/2494/6097/3172/2099/8856/7421/2908/2103/5468/7067/5915/4929
REACTOME_MAPK_FAMILY_SIGNALING_CASCADES	REACTOME_MAPK_FAMILY_SIGNALING_CASCADES	325	0.452574	1.30924	0.00532219	0.0179312	0.010541	6195	tags=32%, list=19%, signal=26%	2674/2255/5923/2066/284/2254/3568/22866/5596/2675/3082/2676/7010/9365/10718/2263/88/7450/2322/5063/2252/1843/115727/4747/2261/26281/3084/152831/53358/8817/3558/1437/3570/3815/407042/23179/2247/283455/1439/4684/3572/5156/5295/685/2308/1839/5588/3690/815/408/1740/2266/1438/5593/374/4313/54518/2264/9542/1848/3563/5567/143471/10125/25759/161742/64926/5159/8997/817/407041/10602/6710/3725/5979/3561/896…
REACTOME_G_PROTEIN_MEDIATED_EVENTS	REACTOME_G_PROTEIN_MEDIATED_EVENTS	53	0.600262	1.56909	0.00539932	0.0181411	0.0106644	7390	tags=57%, list=22%, signal=44%	108/114/9630/5137/111/5136/115/5332/814/5153/815/3709/5330/26960/3708/5577/5567/113/817/196883/107/5580/2776/5573/5578/84254/2771/3710/2774/2770
REACTOME_REGULATION_OF_FZD_BY_UBIQUITINATION	REACTOME_REGULATION_OF_FZD_BY_UBIQUITINATION	21	0.718674	1.67357	0.00541785	0.0181535	0.0106716	1065	tags=24%, list=3%, signal=23%	340419/284654/343637/89780/59352
REACTOME_MTORC1_MEDIATED_SIGNALLING	REACTOME_MTORC1_MEDIATED_SIGNALLING	24	-0.582596	-1.81409	0.00545792	0.0182378	0.0107212	7171	tags=54%, list=22%, signal=42%	6198/55004/57521/2280/1977/10542/28956/64223/84335/6009/389541/1981/1978
REACTOME_XENOBIOTICS	REACTOME_XENOBIOTICS	24	0.689227	1.63433	0.00550539	0.0183463	0.010785	8249	tags=75%, list=25%, signal=56%	1548/1572/1544/1553/9915/1562/1549/1551/29785/196/1555/1577/1543/1576/1559/64816/1557/1558
REACTOME_E3_UBIQUITIN_LIGASES_UBIQUITINATE_TARGET_PROTEINS	REACTOME_E3_UBIQUITIN_LIGASES_UBIQUITINATE_TARGET_PROTEINS	43	-0.457505	-1.60957	0.00556901	0.0185079	0.01088	8790	tags=60%, list=26%, signal=45%	7324/9781/5194/7319/7316/51322/5195/54623/79577/5830/7311/51255/7415/123169/7321/79139/5192/118424/6233/7332/56852/7334/7336/5591/6596/5111
REACTOME_SIGNALING_BY_NTRKS	REACTOME_SIGNALING_BY_NTRKS	134	0.507115	1.42579	0.0060139	0.0199322	0.0117173	8558	tags=44%, list=26%, signal=33%	4916/2354/23237/6457/116/6456/2353/6236/117/1958/4915/1960/6196/5125/4208/3400/53358/5800/1959/627/4908/5295/26052/429/1961/6446/1848/4909/25759/4066/4803/2549/135/9252/2534/6197/4914/5802/6195/3398/57498/4205/7867/7074/5906/2152/3399/5516/3726/10818/2904/10221/161/1795/7166/3727/1849/5600/4665
REACTOME_CITRIC_ACID_CYCLE_TCA_CYCLE	REACTOME_CITRIC_ACID_CYCLE_TCA_CYCLE	22	-0.597363	-1.84286	0.00612686	0.0202518	0.0119051	6137	tags=55%, list=18%, signal=44%	6392/81889/8802/3420/6390/6389/1431/3421/2271/1738/3418/4191
REACTOME_CHOLESTEROL_BIOSYNTHESIS	REACTOME_CHOLESTEROL_BIOSYNTHESIS	24	-0.577594	-1.79852	0.00615892	0.0203028	0.0119351	7107	tags=54%, list=21%, signal=43%	6307/1595/3422/91734/3930/4597/3157/50814/39/2224/6713/10682/1717
REACTOME_INTEGRATION_OF_ENERGY_METABOLISM	REACTOME_INTEGRATION_OF_ENERGY_METABOLISM	108	0.514847	1.43265	0.00649778	0.0213623	0.012558	7390	tags=44%, list=22%, signal=35%	9254/150/3745/6833/108/2788/948/776/2740/775/114/9630/111/115/6812/1131/3767/54331/3709/5330/152/3708/5577/6844/5567/3790/2793/11069/57105/113/32/196883/107/2864/94235/2776/2791/26251/55970/10411/5573/5578/2771/8826/5906/5516/3710/2770
REACTOME_ENDOGENOUS_STEROLS	REACTOME_ENDOGENOUS_STEROLS	26	0.684254	1.6406	0.0065758	0.0215609	0.0126747	8692	tags=69%, list=26%, signal=51%	5740/1593/9915/9971/1583/51302/1545/9420/285440/1581/1589/196/1588/10499/8648/10858/1582/6256
REACTOME_OPIOID_SIGNALLING	REACTOME_OPIOID_SIGNALLING	89	0.535996	1.47547	0.00662946	0.0216218	0.0127105	7390	tags=51%, list=22%, signal=39%	84152/5143/108/2788/114/9630/5137/111/5136/115/5332/814/5153/54331/815/3709/5330/26960/3708/5577/5567/2793/113/817/196883/5142/5144/107/5173/5580/94235/2776/2791/55970/5141/5573/5578/84254/2771/5530/5533/5516/3710/2774/2770
REACTOME_INTRINSIC_PATHWAY_OF_FIBRIN_CLOT_FORMATION	REACTOME_INTRINSIC_PATHWAY_OF_FIBRIN_CLOT_FORMATION	23	0.6936	1.64137	0.00662976	0.0216218	0.0127105	3594	tags=52%, list=11%, signal=47%	2160/3053/2/7450/2159/2157/5627/2814/2811/710/2815/3818
REACTOME_FATTY_ACID_METABOLISM	REACTOME_FATTY_ACID_METABOLISM	169	0.47576	1.35142	0.00664742	0.0216218	0.0127105	5586	tags=27%, list=17%, signal=23%	1580/33/247/55289/27306/3248/5730/64174/246/1579/5740/1544/6296/23305/1800/51703/5444/240/284541/241/8309/1545/113612/2053/4056/6916/5446/126410/11000/2687/224/32/283927/79966/3295/5742/4048/2180/5095/23205/1543/64180/51179/2678/30/641371
REACTOME_HS_GAG_BIOSYNTHESIS	REACTOME_HS_GAG_BIOSYNTHESIS	31	0.649837	1.58973	0.00669837	0.0217297	0.0127739	5933	tags=52%, list=18%, signal=42%	2719/9956/2262/222537/2239/3339/64711/90161/266722/9951/3340/6382/9672/9953/9348/6383
REACTOME_NETRIN_1_SIGNALING	REACTOME_NETRIN_1_SIGNALING	49	0.603134	1.56442	0.00675562	0.0218575	0.012849	7750	tags=53%, list=23%, signal=41%	6586/57453/7225/1630/9353/8633/56963/59277/5588/22885/7222/116986/84448/4756/2534/90249/3983/219699/6585/7430/285704/9423/6091/7223/1793/5306
REACTOME_NITRIC_OXIDE_STIMULATES_GUANYLATE_CYCLASE	REACTOME_NITRIC_OXIDE_STIMULATES_GUANYLATE_CYCLASE	19	0.724549	1.66006	0.0068585	0.0221318	0.0130103	4680	tags=68%, list=14%, signal=59%	4842/2977/5136/5592/8654/3778/10242/5153/5138/3708/5593/3779/50940
REACTOME_DIGESTION_OF_DIETARY_CARBOHYDRATE	REACTOME_DIGESTION_OF_DIETARY_CARBOHYDRATE	11	0.784375	1.63539	0.00715536	0.0230289	0.0135377	7085	tags=91%, list=21%, signal=72%	27159/1118/11181/280/8972/276/277/3938/278/279
REACTOME_NUCLEOTIDE_LIKE_PURINERGIC_RECEPTORS	REACTOME_NUCLEOTIDE_LIKE_PURINERGIC_RECEPTORS	16	0.732809	1.63688	0.00719877	0.0231079	0.0135841	6536	tags=69%, list=20%, signal=55%	64805/2840/9934/53829/27334/140/5028/135/134/10161/136
REACTOME_BUTYROPHILIN_BTN_FAMILY_INTERACTIONS	REACTOME_BUTYROPHILIN_BTN_FAMILY_INTERACTIONS	12	0.774896	1.651	0.00725094	0.0232144	0.0136467	6992	tags=83%, list=21%, signal=66%	153579/79908/696/30835/5493/10384/10385/56244/11119/11118
REACTOME_FGFR2_LIGAND_BINDING_AND_ACTIVATION	REACTOME_FGFR2_LIGAND_BINDING_AND_ACTIVATION	20	0.70938	1.63847	0.00745311	0.0237994	0.0139906	2031	tags=40%, list=6%, signal=38%	2255/2254/2263/83888/2252/26281/8817/2247
REACTOME_SIGNALING_BY_INTERLEUKINS	REACTOME_SIGNALING_BY_INTERLEUKINS	447	0.429831	1.25183	0.0075477	0.0240386	0.0141313	5821	tags=29%, list=18%, signal=24%	177/1511/27178/90865/1271/3568/6363/2208/5602/85480/3598/3082/5783/2162/759/948/246/2353/6285/4128/729230/2939/9244/3575/1441/1901/6196/9173/4208/3603/3593/3558/5803/1437/1154/920/3570/240/4692/149233/6367/6095/2247/64109/8835/1439/3684/3572/116379/3662/146433/3565/5295/11009/2308/163702/2920/84867/4582/3689/10392/6935/1436/3383/3587/1438/596/4313/6097/941/1848/3497/3563/3586/29760/3635/4478/2185…
REACTOME_FORMATION_OF_TUBULIN_FOLDING_INTERMEDIATES_BY_CCT_TRIC	REACTOME_FORMATION_OF_TUBULIN_FOLDING_INTERMEDIATES_BY_CCT_TRIC	26	-0.549646	-1.76202	0.00785841	0.0249632	0.0146748	4113	tags=69%, list=12%, signal=61%	10382/347733/10694/6950/7278/79861/10576/7277/10383/10574/10575/112714/908/7203/10376/22948/84790/10381
REACTOME_P2Y_RECEPTORS	REACTOME_P2Y_RECEPTORS	12	0.770151	1.64089	0.00816364	0.0258656	0.0152052	3200	tags=50%, list=10%, signal=45%	64805/2840/9934/53829/27334/5028
REACTOME_L1CAM_INTERACTIONS	REACTOME_L1CAM_INTERACTIONS	119	0.516462	1.44909	0.00849005	0.0268303	0.0157724	6161	tags=35%, list=19%, signal=29%	6332/27255/6323/6327/6330/3680/80086/6456/23114/11280/1808/287/8515/6196/3786/27330/4684/10752/26052/81027/3690/1272/6900/6326/3672/288/6336/4478/6710/6335/214/7846/55800/9252/8829/6197/2260/6195/7430/6328/6711/8506
REACTOME_TIGHT_JUNCTION_INTERACTIONS	REACTOME_TIGHT_JUNCTION_INTERACTIONS	29	0.647041	1.56499	0.0086335	0.0272133	0.0159975	1739	tags=21%, list=5%, signal=20%	51208/9075/9073/10686/5010/7122
REACTOME_TP53_REGULATES_METABOLIC_GENES	REACTOME_TP53_REGULATES_METABOLIC_GENES	83	-0.364826	-1.49482	0.00880991	0.0276681	0.0162649	4480	tags=48%, list=13%, signal=42%	55004/57521/9997/5571/4697/7531/10542/208/7001/116228/28956/9167/64223/4343/1327/90639/54541/10971/6009/389541/1349/10128/7534/5052/9377/2810/27161/1345/2936/51204/1329/7532/1340/1351/1337/7295/2821/54205/2539/7296
REACTOME_INTERLEUKIN_RECEPTOR_SHC_SIGNALING	REACTOME_INTERLEUKIN_RECEPTOR_SHC_SIGNALING	27	0.673662	1.61347	0.00882304	0.0276681	0.0162649	6595	tags=52%, list=20%, signal=42%	3568/3558/1437/1439/5295/1438/3563/3635/9846/3561/5293/3717/3567/3716
REACTOME_DISEASES_OF_DNA_REPAIR	REACTOME_DISEASES_OF_DNA_REPAIR	12	-0.687772	-1.77435	0.00905154	0.0282487	0.0166062	1887	tags=50%, list=6%, signal=47%	4595/2956/580/4436/672/55247
REACTOME_DAG_AND_IP3_SIGNALING	REACTOME_DAG_AND_IP3_SIGNALING	40	0.627724	1.59589	0.00905437	0.0282487	0.0166062	4768	tags=50%, list=14%, signal=43%	108/114/5137/111/5136/115/814/5153/815/3709/26960/3708/5577/5567/5581/113/817/196883/107/5580
REACTOME_RMTS_METHYLATE_HISTONE_ARGININES	REACTOME_RMTS_METHYLATE_HISTONE_ARGININES	30	-0.481585	-1.62831	0.00927017	0.0288484	0.0169587	5169	tags=53%, list=16%, signal=45%	6187/79084/10498/5931/6603/6598/6602/1019/10196/10419/51412/1788/55352/3276/11091/86
REACTOME_REGULATION_OF_INSULIN_SECRETION	REACTOME_REGULATION_OF_INSULIN_SECRETION	78	0.533363	1.44888	0.00933058	0.0289627	0.0170259	6911	tags=49%, list=21%, signal=39%	9254/150/3745/6833/2788/948/776/2740/775/114/9630/111/6812/1131/3767/54331/3709/5330/152/3708/5577/6844/5567/3790/2793/11069/2864/94235/2776/2791/26251/55970/10411/5573/5578/2771/8826/5906
REACTOME_PI_METABOLISM	REACTOME_PI_METABOLISM	83	0.532762	1.45983	0.0099896	0.0309298	0.0181823	9313	tags=48%, list=28%, signal=35%	5783/8395/660/133121/5294/23533/5295/57664/375775/146850/27124/79626/54893/3635/388121/5293/55613/59339/51763/4534/51573/9896/22908/8897/22874/9107/8867/25816/5728/5287/55300/5289/3631/81544/66036/80230/54545/200576/51552/22876
REACTOME_UNFOLDED_PROTEIN_RESPONSE_UPR	REACTOME_UNFOLDED_PROTEIN_RESPONSE_UPR	91	-0.354582	-1.46879	0.0102633	0.0316971	0.0186333	6290	tags=44%, list=19%, signal=36%	51013/4800/10954/10130/116138/9820/6745/811/56005/10525/2931/55033/7709/6464/7184/8570/148327/6818/5393/468/55738/1965/10113/56915/10897/1051/11340/58477/8894/51010/1054/51726/23404/54512/3068/3484/1649/1663/440/3576
REACTOME_DISEASES_ASSOCIATED_WITH_O_GLYCOSYLATION_OF_PROTEINS	REACTOME_DISEASES_ASSOCIATED_WITH_O_GLYCOSYLATION_OF_PROTEINS	65	0.562746	1.50844	0.0103316	0.0318276	0.01871	6423	tags=46%, list=19%, signal=37%	11095/394263/80731/57188/10418/9719/143662/55901/9037/5199/4584/170690/170691/157869/9510/4582/170689/79875/54507/92949/4855/81794/3955/79695/7057/10071/4853/4586/4851/140453
REACTOME_PI3K_EVENTS_IN_ERBB2_SIGNALING	REACTOME_PI3K_EVENTS_IN_ERBB2_SIGNALING	16	0.718254	1.60437	0.0105317	0.0323624	0.0190244	5891	tags=56%, list=18%, signal=46%	2066/10718/3084/5295/685/1839/9542/2549/2065
REACTOME_FORMATION_OF_SENESCENCE_ASSOCIATED_HETEROCHROMATIN_FOCI_SAHF	REACTOME_FORMATION_OF_SENESCENCE_ASSOCIATED_HETEROCHROMATIN_FOCI_SAHF	11	-0.686736	-1.75794	0.0109513	0.0335674	0.0197328	506	tags=45%, list=2%, signal=45%	57634/7290/4001/3159/8091
REACTOME_ABERRANT_REGULATION_OF_MITOTIC_G1_S_TRANSITION_IN_CANCER_DUE_TO_RB1_DEFECTS	REACTOME_ABERRANT_REGULATION_OF_MITOTIC_G1_S_TRANSITION_IN_CANCER_DUE_TO_RB1_DEFECTS	17	-0.633395	-1.83012	0.0115238	0.0352341	0.0207126	3251	tags=53%, list=10%, signal=48%	7027/1019/1871/1021/1017/9134/1870/1869/898
REACTOME_PENTOSE_PHOSPHATE_PATHWAY	REACTOME_PENTOSE_PHOSPHATE_PATHWAY	15	-0.635529	-1.77232	0.0116291	0.0354672	0.0208496	6313	tags=80%, list=19%, signal=65%	729020/5631/7086/25796/5634/22934/6888/6120/55276/51071/5226/2539
REACTOME_SIGNALING_BY_BMP	REACTOME_SIGNALING_BY_BMP	28	0.65299	1.57654	0.012393	0.0377031	0.022164	7864	tags=57%, list=24%, signal=44%	91851/64388/9241/650/4093/269/94/4091/4092/659/11167/92/6497/64750/9765/2658
REACTOME_RNA_POLYMERASE_III_TRANSCRIPTION_INITIATION_FROM_TYPE_1_PROMOTER	REACTOME_RNA_POLYMERASE_III_TRANSCRIPTION_INITIATION_FROM_TYPE_1_PROMOTER	28	-0.524951	-1.75743	0.0126102	0.0382688	0.0224965	7802	tags=68%, list=24%, signal=52%	6908/27297/5434/55703/10623/2972/112495/10621/661/51728/11128/9330/2976/5440/2971/9533/9328/5437/10622
REACTOME_KERATAN_SULFATE_DEGRADATION	REACTOME_KERATAN_SULFATE_DEGRADATION	13	0.741683	1.58397	0.0127045	0.0384594	0.0226086	3086	tags=46%, list=9%, signal=42%	4969/5549/4958/11081/4060/2331
REACTOME_INTRINSIC_PATHWAY_FOR_APOPTOSIS	REACTOME_INTRINSIC_PATHWAY_FOR_APOPTOSIS	53	-0.394205	-1.45511	0.0129359	0.0390631	0.0229635	6095	tags=42%, list=18%, signal=34%	7531/572/581/208/5534/836/578/10971/7027/708/7534/57099/56616/2810/637/7532/8655/5366/54205/3002/1029/1869
REACTOME_CYTOSOLIC_IRON_SULFUR_CLUSTER_ASSEMBLY	REACTOME_CYTOSOLIC_IRON_SULFUR_CLUSTER_ASSEMBLY	11	-0.677621	-1.73461	0.0134733	0.0405859	0.0238587	6614	tags=64%, list=20%, signal=51%	9391/10101/2068/57019/27158/5424/83990
REACTOME_SMOOTH_MUSCLE_CONTRACTION	REACTOME_SMOOTH_MUSCLE_CONTRACTION	36	0.620032	1.56269	0.0135774	0.0407989	0.0239839	5940	tags=39%, list=18%, signal=32%	4629/859/2977/25802/10580/4638/72/3672/59/10398/301/309/800/10174
REACTOME_PLATELET_CALCIUM_HOMEOSTASIS	REACTOME_PLATELET_CALCIUM_HOMEOSTASIS	28	0.64996	1.56922	0.0138195	0.0414247	0.0243517	3480	tags=43%, list=10%, signal=38%	6547/22953/7225/5024/5023/3709/5027/3708/7222/491/9127/6546
REACTOME_EFFECTS_OF_PIP2_HYDROLYSIS	REACTOME_EFFECTS_OF_PIP2_HYDROLYSIS	27	0.660217	1.58127	0.0143126	0.0427307	0.0251195	8111	tags=59%, list=24%, signal=45%	7225/10235/11343/5588/3709/3708/7222/10125/5581/5580/5583/57406/139189/3710/1606/8527
REACTOME_CLEC7A_DECTIN_1_SIGNALING	REACTOME_CLEC7A_DECTIN_1_SIGNALING	99	-0.328589	-1.36608	0.0143251	0.0427307	0.0251195	4675	tags=42%, list=14%, signal=37%	7335/5689/5719/5713/6233/5707/5682/5700/10197/5971/4791/5714/23198/5702/5705/5706/5715/5701/5718/5694/5683/7334/5684/5698/5687/5685/5709/5686/5690/5695/5710/5688/5704/5721/5708/5717/9040/997/5692/10213/5691/5693
REACTOME_MRNA_DECAY_BY_5_TO_3_EXORIBONUCLEASE	REACTOME_MRNA_DECAY_BY_5_TO_3_EXORIBONUCLEASE	15	-0.620835	-1.73134	0.0145918	0.0434205	0.025525	5171	tags=60%, list=16%, signal=51%	11157/80153/27258/27257/51690/219988/25804/57819/23658
REACTOME_CA_DEPENDENT_EVENTS	REACTOME_CA_DEPENDENT_EVENTS	36	0.617128	1.55537	0.0147729	0.0438525	0.0257789	6602	tags=56%, list=20%, signal=45%	108/114/5137/111/5136/115/814/5153/815/26960/5577/5567/113/817/196883/107/5580/5573/5578/84254
REACTOME_TIE2_SIGNALING	REACTOME_TIE2_SIGNALING	18	0.710278	1.62194	0.0149607	0.0443027	0.0260436	2472	tags=28%, list=7%, signal=26%	284/7010/51378/9046/5295
REACTOME_REGULATION_OF_COMMISSURAL_AXON_PATHFINDING_BY_SLIT_AND_ROBO	REACTOME_REGULATION_OF_COMMISSURAL_AXON_PATHFINDING_BY_SLIT_AND_ROBO	10	0.789666	1.61189	0.0152984	0.0451931	0.026567	2394	tags=50%, list=7%, signal=46%	6092/6586/1630/9353/4753
REACTOME_SYNTHESIS_OF_IP3_AND_IP4_IN_THE_CYTOSOL	REACTOME_SYNTHESIS_OF_IP3_AND_IP4_IN_THE_CYTOSOL	26	0.650763	1.5603	0.0153743	0.0453079	0.0266345	4690	tags=46%, list=14%, signal=40%	122618/5332/51196/5336/5333/5330/27124/23007/3635/9651/3633/3707
REACTOME_ERBB2_ACTIVATES_PTK6_SIGNALING	REACTOME_ERBB2_ACTIVATES_PTK6_SIGNALING	13	0.733907	1.56737	0.0155502	0.0457162	0.0268745	3209	tags=46%, list=10%, signal=42%	2066/10718/3084/685/1839/9542
REACTOME_GRB2_EVENTS_IN_ERBB2_SIGNALING	REACTOME_GRB2_EVENTS_IN_ERBB2_SIGNALING	16	0.702276	1.56868	0.0156497	0.0458984	0.0269816	3209	tags=38%, list=10%, signal=34%	2066/10718/3084/685/1839/9542
REACTOME_REGULATION_OF_TLR_BY_ENDOGENOUS_LIGAND	REACTOME_REGULATION_OF_TLR_BY_ENDOGENOUS_LIGAND	20	0.688282	1.58974	0.0159339	0.0466201	0.0274059	2929	tags=40%, list=9%, signal=36%	653509/729238/6441/948/338/7097/7099/2266
REACTOME_FOXO_MEDIATED_TRANSCRIPTION_OF_OXIDATIVE_STRESS_METABOLIC_AND_NEURONAL_GENES	REACTOME_FOXO_MEDIATED_TRANSCRIPTION_OF_OXIDATIVE_STRESS_METABOLIC_AND_NEURONAL_GENES	30	0.624052	1.5223	0.0161184	0.0470473	0.027657	5510	tags=37%, list=17%, signal=31%	56729/84676/23460/181/91584/2308/847/10891/2908/2309/4303
REACTOME_MITOCHONDRIAL_FATTY_ACID_BETA_OXIDATION_OF_SATURATED_FATTY_ACIDS	REACTOME_MITOCHONDRIAL_FATTY_ACID_BETA_OXIDATION_OF_SATURATED_FATTY_ACIDS	11	0.755968	1.57616	0.0162437	0.0472926	0.0278012	1333	tags=18%, list=4%, signal=17%	33/6296
REACTOME_INTERLEUKIN_3_INTERLEUKIN_5_AND_GM_CSF_SIGNALING	REACTOME_INTERLEUKIN_3_INTERLEUKIN_5_AND_GM_CSF_SIGNALING	48	0.574511	1.48703	0.0162798	0.0472926	0.0278012	7564	tags=46%, list=23%, signal=35%	3568/3558/1437/1439/5295/1438/3563/29760/3635/3055/6850/9846/3561/5293/2534/3717/7409/6776/3567/3716/6777/3559
REACTOME_PRESYNAPTIC_DEPOLARIZATION_AND_CALCIUM_CHANNEL_OPENING	REACTOME_PRESYNAPTIC_DEPOLARIZATION_AND_CALCIUM_CHANNEL_OPENING	11	0.754125	1.57232	0.0166575	0.0482753	0.0283789	2375	tags=45%, list=7%, signal=42%	9254/27092/55799/785/782
REACTOME_CGMP_EFFECTS	REACTOME_CGMP_EFFECTS	15	0.719883	1.58321	0.0170099	0.0491798	0.0289106	4680	tags=73%, list=14%, signal=63%	5136/5592/8654/3778/10242/5153/5138/3708/5593/3779/50940
