# Supplementary material for: Low expression of INMT is associated with poor prognosis but favorable immunotherapy response in lung adenocarcinoma
Source: Front Genet. 2022 Nov 10;13:946848. doi: 10.3389/fgene.2022.946848 (PMC9686007; doi:10.3389/fgene.2022.946848)
Supplement: Supplementary file 2 [file DataSheet1.ZIP]

Archive with 9 entries (6 files):
- analysisData/
- analysisData/GSE135222_clinical.xlsx
- __MACOSX/
- __MACOSX/analysisData/
- __MACOSX/analysisData/._GSE135222_clinical.xlsx
- analysisData/TCGA-LUAD_clinical.xlsx
- __MACOSX/analysisData/._TCGA-LUAD_clinical.xlsx
- analysisData/TCGA-LUSC_clincal.xlsx
- __MACOSX/analysisData/._TCGA-LUSC_clincal.xlsx
