# Supplementary material for: Low expression of INMT is associated with poor prognosis but favorable immunotherapy response in lung adenocarcinoma
Source: Front Genet. 2022 Nov 10;13:946848. doi: 10.3389/fgene.2022.946848 (PMC9686007; doi:10.3389/fgene.2022.946848)
Supplement: Supplementary file 3 [file DataSheet2.ZIP]

Archive with 9 entries (6 files):
- scripts/
- scripts/luscsingle.R
- __MACOSX/
- __MACOSX/scripts/
- __MACOSX/scripts/._luscsingle.R
- scripts/survival_validate_geo.R
- __MACOSX/scripts/._survival_validate_geo.R
- scripts/singleAnalysis.R
- __MACOSX/scripts/._singleAnalysis.R
