# Supplementary material for: Low expression of INMT is associated with poor prognosis but favorable immunotherapy response in lung adenocarcinoma
Source: Front Genet. 2022 Nov 10;13:946848. doi: 10.3389/fgene.2022.946848 (PMC9686007; doi:10.3389/fgene.2022.946848)
Supplement: Supplementary file 3 [file DataSheet2.ZIP › scripts/luscsingle.R]

# single gene analysis

# library
suppressPackageStartupMessages(library(DESeq2))
suppressMessages(library(openxlsx))
suppressMessages(library(tidyverse))
suppressMessages(library(tinyarray))
suppressMessages(library(IOBR))
suppressMessages(library(maftools))
suppressMessages(library(dplyr))
suppressMessages(library(clusterProfiler))
suppressMessages(library(GSVA))
suppressPackageStartupMessages(library(biomaRt))
suppressPackageStartupMessages(library(future))
suppressMessages(library(enrichplot))
suppressMessages(library(survminer))
suppressMessages(library(pROC))
library("GEOquery")
library(limma)
library(AnnotationDbi)
library(org.Hs.eg.db)
library(ggsci)


#renv::activate("~/Documents/scripts/OncoScience/v1/OncoScience/")
suppressMessages(library(OncoScience))

source("~/Documents/scripts/functions.R")

con_cut2 = function(data, y = c('OS', 'OS.status'), con_var, quan_seq = seq(0, 1, 0.05)) {
  out = NULL
  for (cut_off in quan_seq[2:(length(quan_seq)-1)]) {
    cut_data = data %>% 
      mutate(group = factor(ifelse(.data[[con_var]] < quantile(.data[[con_var]], 
                                                               probs = cut_off, 
                                                               na.rm = T), 
                                   'Low', 'High'), 
                            levels = c('Low', 'High')))
    cox_mod = coxph(as.formula(paste0('Surv(', y[1], ', ', y[2], ') ~ group')), 
                    data = cut_data)
    out = rbind(out, data.frame(cutoff = cut_off, 
                                HR = summary(cox_mod)$coef[, 'exp(coef)'], 
                                p = summary(cox_mod)$coef[, 'Pr(>|z|)']))
  }
  ratio = diff(range(out$HR))/diff(range(out$p))
  
  g_out = out %>%
    ggplot(aes(x = cutoff, y = HR)) +
    geom_line(color = 'dodgerblue', linetype = 'dashed') +
    geom_line(aes(y = (p-min(p))*ratio + min(HR)), color = 'red', linetype = 'dashed') +
    geom_hline(yintercept = 1, color = 'dodgerblue') +
    geom_hline(
      yintercept = (0.05-min(out$p))*ratio + min(out$HR),
      color = 'red') +
    scale_y_continuous(sec.axis = sec_axis(trans = ~ (.-min(out$HR))/ratio + min(out$p), 
                                           name = 'p value')) +
    theme_classic2()
  return(list(tbl = out, plot = g_out))
}

# LUAD analysis
# load data
load("TPM.rda",verbose = T)
tpms[1:5,1:5]
tpms <- sam_filter(tpms) # filtered 20 samples

clin_pan <- data.table::fread("TCGA-LUAD_clinical.txt")
clin_pan <- clin_pan %>%
  mutate(upid=`_PATIENT`)

clin_pan <- clin_pan %>%
  mutate(Group=case_when(
    substr(sample_id,14,15)=="01" ~ "Tumor",
    substr(sample_id,14,15)=="11" ~ "Normal",
    TRUE ~ NA_character_
  )
  )

clin <- clin_pan %>%
  filter(OS.time>30,!is.na(Group)) %>%
  transmute(
    sample_id=sample_id,
    sample=sample,
    upid,
    patient=`_PATIENT`,
    Stage=case_when(
      str_detect(ajcc_pathologic_tumor_stage,"Stage IV") ~  "IV",
      str_detect(ajcc_pathologic_tumor_stage,"Stage III") ~  "III",
      str_detect(ajcc_pathologic_tumor_stage,"Stage II") ~  "II",
      str_detect(ajcc_pathologic_tumor_stage,"Stage I") ~  "I",
      TRUE ~ NA_character_
    ),
    Age=age_at_initial_pathologic_diagnosis,
    Gender=gender,
    OS.status=OS,
    OS=OS.time,
    DSS.status=DSS,
    DSS=DSS.time,
    DFI.status=DFI,
    DFI=DFI.time,
    PFI.status=PFI,
    PFI=PFI.time,
    Group
  )

INMT <- tpms['ENSG00000241644.2',,drop=F]

meta <- t(INMT) %>% 
  as.data.frame() %>% 
  rownames_to_column(var="sample_id") %>% 
  dplyr::rename(INMT=`ENSG00000241644.2`) %>%
  mutate(INMT=log2(INMT+1)) %>%
  inner_join(clin)

meta$Group = factor(meta$Group,levels = c("Normal","Tumor"))

pdf("TCGA_tumor_vs_normal_INMT.pdf",h=5,w=5)
ggboxplot(meta, x="Group", y="INMT", color = "Group",
          
          #palette = c("#00AFBB", "#E7B800", "#FC4E07"),
          #palette ="npg",
          #palette="nejm",
          palette="lancet",
          add = "jitter",
          #add = "boxplot", add.params = list(fill="white")
)+
  
  stat_compare_means(comparisons = list(c("Tumor","Normal")),
                     method = "wilcox.test",label="p.format") +
  theme(legend.position = "none") +
  xlab("")
dev.off()

# diagnosis
pdf("TCGA_INMT_diagnosis_roc.pdf",w=4,h=4)
plot.roc(meta$Group, meta$INMT,
         #main="Confidence interval of a threshold", percent=TRUE,
         col="red",
         ci=TRUE, of="thresholds", # compute AUC (of threshold)
         thresholds="best", # select the (best) threshold
         print.thres="best",
         print.auc=T)
dev.off()

pdf("TCGA_INMT_diagnosis_roc2.pdf",w=4,h=4)
plot.roc(meta$Group, meta$INMT,
         #main="Confidence interval of a threshold", percent=TRUE,
         col="red",
         #ci=TRUE, of="thresholds", # compute AUC (of threshold)
         #thresholds="best", # select the (best) threshold
         #print.thres="best",
         print.auc=T)
dev.off()

pdf("TCGA-LUAD_stage_diagnosis.pdf",w=6,h=6)
rocobj1 <- plot.roc(meta$Group[meta$Stage=="I"], meta$INMT[meta$Stage=="I"],
                    col = brewer.pal(8,'Set2')[1]
                    #print.auc = TRUE
                    #col="#1c61b6"
)

rocobj2 <- lines.roc(meta$Group[meta$Stage=="II"], meta$INMT[meta$Stage=="II"],  
                     col = brewer.pal(8,'Set2')[2])

rocobj3 <- lines.roc(meta$Group[meta$Stage=="III"], meta$INMT[meta$Stage=="III"],  
                     col = brewer.pal(8,'Set2')[3])

rocobj4 <- lines.roc(meta$Group[meta$Stage=="IV"], meta$INMT[meta$Stage=="IV"],  
                     col = brewer.pal(8,'Set2')[4])

legend("bottomright", 
       legend=c(
         paste0("Stage I (AUC: ",round(rocobj1$auc,3),")"), 
         paste0("Stage II (AUC: ",round(rocobj2$auc,3),")"), 
         paste0("Stage III (AUC: ",round(rocobj3$auc,3),")"), 
         paste0("Stage IV (AUC: ",round(rocobj4$auc,3),")")), 
       col=brewer.pal(8,'Set2')[1:4], lwd=2)

dev.off()

# tumor INMT prognosis survivial
tumor_meta <- meta %>%
  filter(Group=="Tumor") 

tumor_meta <- tumor_meta %>%
  mutate(INMT_status=ifelse(INMT>quantile(INMT,0.3),"high","low")) %>%
  mutate(INMT_status=factor(INMT_status,levels = c("low","high")))


# diagnosis validate
if(F){
geodata <- getGEO(GEO="GSE19804",getGPL=F,destdir="./")
geodata
find_anno('GPL570')
length(geodata)
eset <- exprs(geodata[[1]])

#library(hugene10sttranscriptcluster.db);ids <- toTable(hugene10sttranscriptclusterSYMBOL)
# ids <- AnnoProbe::idmap("GPL96")
# dim(eset)
# dim(ids)

#gpl6244_anno <- data.table::fread("GPL6244-17930.txt")

eset<-anno_eset(eset       = eset,
                annotation = anno_hug133plus2,
                symbol     = "symbol",
                probe      = "probe_id",
                method     = "mean")

pd <- pData(geodata[[1]])

gmeta <- pd %>%
  transmute(title,
            sample_id=geo_accession,
            Group=ifelse(source_name_ch1=="frozen tissue of primary tumor","Tumor","Normal"),
            pid=gsub("Cancer|Normal|T$|N$","",title)) %>%
  inner_join(t(eset['INMT',]) %>% as.data.frame() %>% rownames_to_column(var="sample_id"))

gmeta$Group = factor(gmeta$Group,levels = c("Normal","Tumor"))

pdf("GEO19804_tumor_vs_normal_INMT.pdf",h=5,w=5)
ggpaired(gmeta, x="Group", y="INMT",
         color="Group", line.color="gray",
         line.size=0.4, palette = "lancet") + 
  stat_compare_means(comparisons = list(c("Tumor","Normal")),
                     method = "wilcox.test",label="p.format",paired = T) +
  theme(legend.position = "none") +
  xlab("") +
  ylab("INMT")
dev.off()

pdf("GEO19804_INMT_diagnosis_roc2.pdf",w=4,h=4)
plot.roc(gmeta$Group, gmeta$INMT,
         #main="Confidence interval of a threshold", percent=TRUE,
         col="red",
         #ci=TRUE, of="thresholds", # compute AUC (of threshold)
         #thresholds="best", # select the (best) threshold
         #print.thres="best",
         print.auc=T)
dev.off() 
}

## GSE19188
geodata <- getGEO(GEO="GSE19188",getGPL=F,destdir="./")
geodata
find_anno('GPL570')
length(geodata)
eset <- exprs(geodata[[1]])

#library(hugene10sttranscriptcluster.db);ids <- toTable(hugene10sttranscriptclusterSYMBOL)
# ids <- AnnoProbe::idmap("GPL96")
# dim(eset)
# dim(ids)

#gpl6244_anno <- data.table::fread("GPL6244-17930.txt")

eset<-anno_eset(eset       = eset,
                annotation = anno_hug133plus2,
                symbol     = "symbol",
                probe      = "probe_id",
                method     = "mean")

pd <- pData(geodata[[1]])

gmeta <- pd %>%
  transmute(title,
            sample_id=geo_accession,
            Histology=`cell type:ch1`,
            Group=`tissue type:ch1`) %>%
  filter(Histology!="LCC") %>%
  mutate(Histology=ifelse(Histology=="ADC","LUAD",ifelse(Histology=="SCC","LUSC","Normal"))) %>%
  mutate(Group=ifelse(Group=="tumor","Tumor","Normal")) %>%
  inner_join(t(eset['INMT',]) %>% as.data.frame() %>% rownames_to_column(var="sample_id"))

gmeta$Group = factor(gmeta$Group,levels = c("Normal","Tumor"))
gmeta$Histology=factor(gmeta$Histology,levels = c("Normal","LUAD","LUSC"))

table(gmeta$Histology)
# Normal   LUAD   LUSC 
# 65     45     27 

pdf("GSE19188_tumor_vs_normal_INMT.pdf",h=5,w=5)
ggboxplot(gmeta, x="Group", y="INMT", color = "Group",
          
          #palette = c("#00AFBB", "#E7B800", "#FC4E07"),
          #palette ="npg",
          #palette="nejm",
          palette="lancet",
          add = "jitter",
          #add = "boxplot", add.params = list(fill="white")
)+
  
  stat_compare_means(comparisons = list(c("Tumor","Normal")),
                     method = "wilcox.test",label="p.format") +
  theme(legend.position = "none") +
  xlab("")
dev.off()


# LUSC分析
#panclin <- data.table::fread("/Users/wangjian/Documents/项目/数据挖掘/ERBB2_e16_skipping/TCGA/clinical_PANCAN_patient_with_followup.tsv")

load("LUSC_TPM.rda",verbose=T)

tpms[1:5,1:5]
lusc.tpms <- sam_filter(tpms) # filtered 20 samples

lusc.clin_pan <- data.table::fread("TCGA-LUSC_clinical.txt")
lusc.clin_pan <- lusc.clin_pan %>%
  mutate(upid=`_PATIENT`)

lusc.clin_pan <- lusc.clin_pan %>%
  mutate(Group=case_when(
    substr(sample_id,14,15)=="01" ~ "Tumor",
    substr(sample_id,14,15)=="11" ~ "Normal",
    TRUE ~ NA_character_
  )
  )

lusc.clin <- lusc.clin_pan %>%
  filter(OS.time>30,!is.na(Group)) %>%
  transmute(
    sample_id=sample_id,
    sample=sample,
    upid,
    patient=`_PATIENT`,
    Stage=case_when(
      str_detect(ajcc_pathologic_tumor_stage,"Stage IV") ~  "IV",
      str_detect(ajcc_pathologic_tumor_stage,"Stage III") ~  "III",
      str_detect(ajcc_pathologic_tumor_stage,"Stage II") ~  "II",
      str_detect(ajcc_pathologic_tumor_stage,"Stage I") ~  "I",
      TRUE ~ NA_character_
    ),
    Age=age_at_initial_pathologic_diagnosis,
    Gender=gender,
    OS.status=OS,
    OS=OS.time,
    DSS.status=DSS,
    DSS=DSS.time,
    DFI.status=DFI,
    DFI=DFI.time,
    PFI.status=PFI,
    PFI=PFI.time,
    Group
  )

lusc.INMT <- tpms['ENSG00000241644.2',,drop=F]

lusc.meta <- t(lusc.INMT) %>% 
  as.data.frame() %>% 
  rownames_to_column(var="sample_id") %>% 
  dplyr::rename(INMT=`ENSG00000241644.2`) %>%
  mutate(INMT=log2(INMT+1)) %>%
  inner_join(lusc.clin)

table(lusc.meta$Group)
lusc.meta$Group <- factor(lusc.meta$Group,levels = c("Normal","Tumor"))

pdf("TCGA-LUSC_tumor_vs_normal_INMT.pdf",h=5,w=5)
ggboxplot(lusc.meta, x="Group", y="INMT", color = "Group",
          
          #palette = c("#00AFBB", "#E7B800", "#FC4E07"),
          #palette ="npg",
          #palette="nejm",
          palette="lancet",
          add = "jitter",
          #add = "boxplot", add.params = list(fill="white")
)+
  
  stat_compare_means(comparisons = list(c("Tumor","Normal")),
                     method = "wilcox.test",label="p.format") +
  theme(legend.position = "none") +
  xlab("")
dev.off()

all_meta <- meta %>%
  mutate(Subtype="LUAD") %>%
  bind_rows(lusc.meta%>%mutate(Subtype="LUSC"))

summary_get_table_one(
  all_meta,
  #all_meta%>%mutate(Age=ifelse(Age<65,"<65",">=65")),
  "NSCLC_stat.xlsx",
  strata = "Subtype",
  var_all=c("Stage", "Gender","Age","Group"),
  var_cat = c("Stage","Gender","Group"),
  var_con = c("Age"),
  #var_nonorm = c("Stage","Gender"),
  only_pct = FALSE
)

pdf("TCGA-NSCLC_tumor_vs_normal_INMT.pdf",h=5,w=5)
ggboxplot(all_meta, x="Group", y="INMT", color = "Group",
          
          #palette = c("#00AFBB", "#E7B800", "#FC4E07"),
          #palette ="npg",
          #palette="nejm",
          palette="lancet",
          add = "jitter",
          #add = "boxplot", add.params = list(fill="white")
)+
  
  stat_compare_means(comparisons = list(c("Tumor","Normal")),
                     method = "wilcox.test",label="p.format") +
  theme(legend.position = "none") +
  xlab("")
dev.off()

pdf("TCGA-LUSC_INMT_diagnosis_roc2.pdf",w=4,h=4)
plot.roc(lusc.meta$Group, lusc.meta$INMT,
         #main="Confidence interval of a threshold", percent=TRUE,
         col="red",
         #ci=TRUE, of="thresholds", # compute AUC (of threshold)
         #thresholds="best", # select the (best) threshold
         #print.thres="best",
         print.auc=T)
dev.off()


lusc.tumor_meta <- lusc.meta %>%
  filter(Group=="Tumor") 

lusc.tumor_meta <- lusc.tumor_meta %>%
  mutate(INMT_status=ifelse(INMT>quantile(INMT,0.3),"high","low")) %>%
  mutate(INMT_status=factor(INMT_status,levels = c("low","high")))

lusc_clicor_result <-
  OncoScience::clicor_pipe(
    clicor_report = NULL,
    clicor_patient = lusc.tumor_meta,
    cat_variates = c("Stage", "Gender"),
    con_variates = c("Age", "INMT"),
    output_result_files = TRUE,
    #survival_variates = c("OS","PFI","DSS","DFI"),
    #time_unit = "days",
    clicor_outdir = "./lusc_clicor_test/"
  )

pdf("TCGA_LUSC_INMT_survival.pdf",w=6,h=6)
plotutil_survival_standard(
  df_clicor = lusc.tumor_meta,
  surfit_col = "INMT_status",
  survival_col = "OS",
  time_unit = "days",
  color_pal = "npg"
)
dev.off()


#lll <- con_cut(lusc.tumor_meta,con_var = "INMT",quan_seq = seq(0.20,0.80,0.05))

lll <- con_cut(lusc.tumor_meta,con_var = "INMT",quan_seq = seq(0.175,0.525,0.025))


pdf("TCGA_LUSC.INMT_cutoff.pdf",h=3,w=5)
lll$HR_p_plot
dev.off()

color_pal <- c("#fb8072", "#80b1d3", "#bebada", "#fdb462", 
               "#b3de69", "#ffffb3", "#fccde5", "#8dd3c7")

mycomp <- combn(na.omit(unique(lusc.tumor_meta$Stage)),2,simplify = F)

pdf("LUSC_INMT_Stage.pdf",w=4,h=4)
ggboxplot(lusc.tumor_meta %>% 
            dplyr::select(INMT,Stage) %>%
            na.omit() %>%
            mutate(Stage=factor(Stage,levels = c("I","II","III","IV"))), 
          x="Stage", y="INMT", fill = "Stage",
          palette=color_pal
          #add = "boxplot", add.params = list(fill="white")
)+
  
  stat_compare_means(comparisons = mycomp,
                     method = "wilcox.test",label="p.format") +
  theme(legend.position = "none") 
dev.off()


lusc.tumor_meta %>%
  dplyr::select(INMT,Stage) %>%
  na.omit() %>%
  mutate(Stage=case_when(
    Stage=="I" ~ "1",
    Stage=="II" ~ "2",
    Stage=="III" ~ "3",
    Stage=="IV" ~ "4"
  ) %>% as.numeric()) -> tt2

cor.test(tt2$INMT,tt2$Stage)

lm(INMT~Stage,data=tt2) %>% summary()


write.xlsx(lusc.tumor_meta,"TCGA-LUSC_clincal.xlsx")

# NSCLC clicor
all.tumor_meta <- tumor_meta %>%
  mutate(Subtype="LUAD") %>%
  bind_rows(lusc.tumor_meta%>%mutate(Subtype="LUSC"))

summary_get_table_one(
  all.tumor_meta,
  #all_meta%>%mutate(Age=ifelse(Age<65,"<65",">=65")),
  "NSCLC_tumor_stat.xlsx",
  strata = "Subtype",
  var_all=c("Stage", "Gender","Age"),
  var_cat = c("Stage","Gender"),
  var_con = c("Age"),
  #var_nonorm = c("Stage","Gender"),
  only_pct = FALSE
)

aaa <- con_cut(all.tumor_meta,con_var = "INMT")
aaa$plot


# 
mm <- all_meta %>%
  dplyr::transmute(sample_id,
                   Histology=Subtype,
                   Group,
                   INMT) %>%
  mutate(Histology=ifelse(Group=="Normal","Normal",Histology),
         Study="TCGA") %>%
  bind_rows(gmeta %>% dplyr::select(sample_id,Histology,Group,INMT) %>% mutate(Study="GSE19188"))

mm$Histology=factor(mm$Histology,levels = c("Normal","LUAD","LUSC"))
mm$Study=factor(mm$Study,levels = c('TCGA','GSE19188'))

pdf("NSCLC_diagnosis.pdf",w=5,h=5)
rocobj1 <- plot.roc(all_meta$Group, all_meta$INMT,
                    col = brewer.pal(8,'Set2')[1]
                    #print.auc = TRUE
                    #col="#1c61b6"
)

rocobj2 <- lines.roc(gmeta$Group, gmeta$INMT,  
                     col = brewer.pal(8,'Set2')[2])

legend("bottomright", 
       legend=c(
         paste0("TCGA (AUC: ",round(rocobj1$auc,3),")"), 
         paste0("GSE19188 (AUC: ",round(rocobj2$auc,3),")")),
       col=brewer.pal(8,'Set2')[1:2], lwd=2)

dev.off()

pdf("INMT_tissue.pdf",h=5)
p <- ggboxplot(mm, x = "Histology", y = "INMT",
               color = "Histology", palette = "npg",
               add = "jitter",
               facet.by = "Study", short.panel.labs = FALSE,scales="free_y")
# Use only p.format as label. Remove method name.
p + stat_compare_means(comparisons = list(c('Normal','LUAD'),c('LUAD','LUSC'),c('Normal','LUSC')),
                       label = "p.format",
                       method = "wilcox.test") +
  theme(legend.position = "none") +
  xlab("")
dev.off()


pdf("TNSCLC_study_diagnosis.pdf",w=6,h=6)
rocobj1 <- plot.roc(mm%>%filter(Study=="TCGA",(Histology=="LUAD"|Histology=="Normal"))%>%pull(Group), 
                    mm%>%filter(Study=="TCGA",(Histology=="LUAD"|Histology=="Normal"))%>%pull(INMT),
                    col = brewer.pal(8,'Set2')[1]
                    #print.auc = TRUE
                    #col="#1c61b6"
)

rocobj2 <- lines.roc(mm%>%filter(Study=="TCGA",(Histology=="LUSC"|Histology=="Normal"))%>%pull(Group), 
                     mm%>%filter(Study=="TCGA",(Histology=="LUSC"|Histology=="Normal"))%>%pull(INMT),  
                     col = brewer.pal(8,'Set2')[2])

rocobj3 <- lines.roc(mm%>%filter(Study=="GSE19188",(Histology=="LUAD"|Histology=="Normal"))%>%pull(Group), 
                     mm%>%filter(Study=="GSE19188",(Histology=="LUAD"|Histology=="Normal"))%>%pull(INMT),  
                     col = brewer.pal(8,'Set2')[3])

rocobj4 <- lines.roc(mm%>%filter(Study=="GSE19188",(Histology=="LUSC"|Histology=="Normal"))%>%pull(Group), 
                     mm%>%filter(Study=="GSE19188",(Histology=="LUSC"|Histology=="Normal"))%>%pull(INMT),  
                     col = brewer.pal(8,'Set2')[4])

legend("bottomright", 
       legend=c(
         paste0("TCGA-LUAD (AUC: ",round(rocobj1$auc,3),")"), 
         paste0("TCGA-LUSC (AUC: ",round(rocobj2$auc,3),")"), 
         paste0("GSE19188-LUAD (AUC: ",round(rocobj3$auc,3),")"), 
         paste0("GSE19188-LUSC (AUC: ",round(rocobj4$auc,3),")")), 
       col=brewer.pal(8,'Set2')[1:4], lwd=2)

dev.off()
