# Supplementary material for: Low expression of INMT is associated with poor prognosis but favorable immunotherapy response in lung adenocarcinoma
Source: Front Genet. 2022 Nov 10;13:946848. doi: 10.3389/fgene.2022.946848 (PMC9686007; doi:10.3389/fgene.2022.946848)
Supplement: Supplementary file 3 [file DataSheet2.ZIP › scripts/survival_validate_geo.R]

# library
suppressMessages(library(tidyverse))
suppressMessages(library(tinyarray))
suppressMessages(library(dplyr))
suppressMessages(library(IOBR))
library("GEOquery")
suppressMessages(library(survminer))
library(lubridate)


suppressMessages(library(OncoScience))

source("~/Documents/scripts/functions.R")

con_cut = function(data, y = c('OS', 'OS.status'), con_var, quan_seq = seq(0, 1, 0.05)) {
  out = NULL
  for (cut_off in quan_seq[2:(length(quan_seq)-1)]) {
    cut_data = data %>% 
      mutate(group = factor(ifelse(.data[[con_var]] < quantile(.data[[con_var]], 
                                                               probs = cut_off, 
                                                               na.rm = T), 
                                   'Low', 'High'), 
                            levels = c('Low', 'High')))
    cox_mod = coxph(as.formula(paste0('Surv(', y[1], ', ', y[2], ') ~ group')), 
                    data = cut_data)
    out = rbind(out, data.frame(cutoff = cut_off, 
                                HR = summary(cox_mod)$coef[, 'exp(coef)'], 
                                p = summary(cox_mod)$coef[, 'Pr(>|z|)']))
  }
  ratio = diff(range(out$HR))/diff(range(out$p))
  
  g_out = out %>%
    ggplot(aes(x = cutoff, y = HR)) +
    geom_line(color = 'dodgerblue', linetype = 'dashed') +
    geom_line(aes(y = (p-min(p))*ratio + min(HR)), color = 'red', linetype = 'dashed') +
    geom_hline(yintercept = 1, color = 'dodgerblue') +
    geom_hline(
      yintercept = (0.05-min(out$p))*ratio + min(out$HR),
      color = 'red') +
    scale_y_continuous(sec.axis = sec_axis(trans = ~ (.-min(out$HR))/ratio + min(out$p), 
                                           name = 'p value')) +
    theme_classic2()
  return(list(tbl = out, plot = g_out))
}

# validate using geo data
## Comprehensive analysis of prognostic immune‐related genes in the
# tumor microenvironment of lung adenocarcinoma
## GSE72094
geodata <- getGEO(GEO="GSE72094",getGPL=F,destdir="./")
geodata
find_anno('GPL15048')
# gpl15048 <- getGEO('GPL15048',destdir = "./")
# gpl <- gpl15048
# names(Meta(gpl))
# Table(gpl)[1:10,]
# ids=Table(gpl)[,c("ID","GeneSymbol")]
# head(ids)
# colnames(ids)=c('probe_id','symbol')
# head(ids)

length(geodata)
eset <- exprs(geodata[[1]])
eset[1:3,1:3] # check data

gpl15048_anno <- data.table::fread("GPL15048.txt",header=T)
# gpl15048_anno <- gpl15048_anno %>%
#   filter(GeneSymbol!="") %>% 
#   filter(str_detect(GeneSymbol," ",negate = T))

# get the first one genesymbol
gpl15048_anno <- gpl15048_anno %>%
  filter(GeneSymbol!="") %>% 
  mutate(symbol=str_split(GeneSymbol," ",simplify = T)[,1])

eset<-anno_eset(eset       = eset,
                annotation = gpl15048_anno,
                symbol     = "GeneSymbol",
                probe      = "ID",
                method     = "mean")

pd <- pData(geodata[[1]])

pd2 <- pd %>%
  transmute(title,
            sample_id=geo_accession,
            Age=`age_at_diagnosis:ch1`,
            EGFR=`egfr_status:ch1`,
            Gender=`gender:ch1`,
            KRAS=`kras_status:ch1`,
            Smoking=`smoking_status:ch1`,
            Stage=`Stage:ch1`,
            STK11=`stk11_status:ch1`,
            OS=`survival_time_in_days:ch1`,
            OS.status=`vital_status:ch1`,
            TP53=`tp53_status:ch1`)

summary(pd2)  

apply(pd2,2,table)

pd3 <- pd2 %>% 
  filter(OS.status!="NA",OS!="NA") %>%
  mutate(
    Age=as.numeric(Age),
    OS=as.numeric(OS),
    Smoking=ifelse(Smoking=="Missing",NA,Smoking),
    OS.status=ifelse(OS.status=="Dead",1,0),
         Stage=case_when(
           str_detect(Stage,"1") ~ "I",
           str_detect(Stage,"2") ~ "II",
           str_detect(Stage,"3") ~ "III",
           str_detect(Stage,"4") ~ "IV",
           TRUE ~ NA_character_
         )
    )
  
apply(pd3,2,table)
  
INMT <- eset['INMT',,drop=F]

meta <- t(INMT) %>% 
  as.data.frame() %>% 
  rownames_to_column(var="sample_id") %>% 
  inner_join(pd3)

hhh <- con_cut(meta,con_var = "INMT",quan_seq = seq(0.10,0.9,0.05))
hhh$plot

meta <- meta %>%
  mutate(INMT_status=ifelse(INMT>quantile(INMT,0.3),"high","low")) %>%
  mutate(INMT_status=factor(INMT_status,levels = c("low","high")))

pdf("GSE72094_INMT_survival.pdf",w=6,h=6)
plotutil_survival_standard(
  df_clicor = meta,
  surfit_col = "INMT_status",
  survival_col = "OS",
  time_unit = "days",
  color_pal = "npg"
)
dev.off()
  
pdf("GSE72094_INMT_all_clin_multicox_forest.pdf")  
ggforest(
  coxph(Surv(OS,OS.status)~Age+Gender+Stage+Smoking+EGFR+KRAS+STK11+TP53+INMT_status,data=meta)
) 
dev.off()

pdf("GSE72094_INMT_clin_multicox_forest.pdf")  
ggforest(
  coxph(Surv(OS,OS.status)~Age+Gender+Stage+Smoking+INMT_status,data=meta)
) 
dev.off()

summary_get_table_one(
  meta,
  "GSE72094_INMT_high_vs_low.xlsx",
  strata = "INMT_status",
  var_all=c("Stage", "Gender","Age","Smoking","EGFR","KRAS","STK11","TP53"),
  var_cat = c("Stage","Gender","Smoking"),
  var_con = c("Age"),
  #var_nonorm = c("Stage","Gender"),
  only_pct = FALSE
)

#save(eset,pd,pd2,pd3,file="GSE72094_exp_clin.rda")

## validate 2
## GSE68465
geodata <- getGEO(GEO="GSE68465",getGPL=F,destdir="./")
geodata
find_anno('GPL96')
length(geodata)
eset <- exprs(geodata[[1]])
eset[1:3,1:3] # check data
library(hgu133a.db);
ids <- toTable(hgu133aSYMBOL) # 官方的注释应该是最新的gene symbol的名字
# aids <- AnnoProbe::idmap('GPL96') # gene symbol可能不是最新的
# dim(ids)
# dim(aids)
# 
# a1=anti_join(aids,ids)
# a2=anti_join(ids,aids)

eset<-anno_eset(eset       = eset,
                annotation = ids,
                symbol     = "symbol",
                probe      = "probe_id",
                method     = "mean")

pd <- pData(geodata[[1]])

pd2 <- pd %>%
  transmute(
    title,
    sample_id=geo_accession,
    Age=`age:ch1`,
    Gender=`Sex:ch1`,
    Stage=`disease_stage:ch1`,
    Group=`disease_state:ch1`,
    Grade=`histologic_grade:ch1`,
    OS=`months_to_last_contact_or_death:ch1`,
    Smoking=`smoking_history:ch1`,
    OS.status=`vital_status:ch1`
  )

apply(pd2,2,table)  
  
  
pd3 <- pd2 %>%
  filter(OS!="na") %>%
  mutate(stage=Stage) %>%
  separate(Stage,c(NA,'T','N'),sep="p") %>%
  mutate(
    Age=as.numeric(Age),
    N=ifelse(N=="NX",NA,N),
    Group=ifelse(Group=="Normal",Group,"Tumor"),
    Grade=case_when(
      Grade=="--" ~ NA_character_,
      TRUE ~ Grade
    ),
    OS=as.numeric(OS),
    OS.status=ifelse(OS.status=="Dead",1,0),
    Smoking=case_when(
      str_detect(Smoking,"--") ~ "Unknown",
      str_detect(Smoking,"Currently smoking|Smoked in the past") ~ "Ever",
      str_detect(Smoking,"Never smoked") ~ "Never",
      TRUE ~ Smoking
    )
    
  )

INMT <- eset['INMT',,drop=F] # GSE68465 don't have INMT. 

# Game over!

## validate 3
### GSE50081
load("GSE50081_exp_pd.rda",verbose = T)

GSE50081_meta <- clin2 %>% 
  #filter(OS!="NTL")  %>%
  mutate(OS=as.numeric(OS)) %>%
  mutate(OS.status=ifelse(OS.status=="dead",1,0)) %>%
  dplyr::transmute(sample_id=geo_accession,OS,OS.status,DFS,DFS.status,pT,pM,pN,Age,Gender,Stage,Histology,Smoking) %>%
  inner_join(t(eset2['INMT',]) %>% as.data.frame() %>% rownames_to_column(var="sample_id")) %>%
  filter(Histology=="adenocarcinoma") %>%
  mutate(INMT_status=ifelse(INMT>quantile(INMT,0.3),"high","low")) %>%
  mutate(INMT_status=factor(INMT_status,levels = c("low","high")))

kkk <- con_cut(GSE50081_meta,con_var = "INMT")
kkk$plot

pdf("GSE50081_INMT_survival.pdf",w=6,h=6)
plotutil_survival_standard(
  df_clicor = GSE50081_meta,
  surfit_col = "INMT_status",
  survival_col = "OS",
  time_unit = "months"
)
dev.off()

# Game Over!

## validate 4
### GSE41271
geodata <- getGEO(GEO="GSE41271",getGPL=F,destdir="./")
geodata
find_anno('GPL6884')
#aids <- AnnoProbe::idmap('GPL6884')

gpl <- getGEO('GPL6884',destdir = "./")

names(Meta(gpl))
Table(gpl)[1:2,]
ids=Table(gpl)[,c("ID","Symbol")]
head(ids)


length(geodata)
eset <- exprs(geodata[[1]])
eset[1:3,1:3] # check data

eset<-anno_eset(eset       = eset,
                annotation = ids,
                symbol     = "Symbol",
                probe      = "ID",
                method     = "mean")

pd <- pData(geodata[[1]])

pd2 <- pd %>%
  transmute(title,
            sample_id=geo_accession,
            birth_date=`date of birth:ch1`,
            surgery_date=`date of surgery:ch1`,
            recurrence_date=`last follow-up recurrence:ch1`,
            survival_date=`last follow-up survival:ch1`,
            
            Histology=`histology:ch1`,
            Gender=`gender:ch1`,
            recurrence_status=`recurrence:ch1`,
           
            Smoking=`tobacco history:ch1`,
            Stage=`final patient stage:ch1`,
            OS.status=`vital statistics:ch1`)

summary(pd2)  

#apply(pd2,2,table)

pd3 <- pd2 %>% 
  filter(str_detect(birth_date,"/")) %>%
  mutate(
    birth_date = mdy(birth_date) %>% as.character()
  ) %>%
  bind_rows(pd2%>%filter(str_detect(birth_date,"/",negate = T))) %>%
  mutate(
    Age=round(as.numeric(difftime(surgery_date,birth_date,units = "days"))/365),
    OS=as.numeric(difftime(survival_date,surgery_date,units="days")),
    
    OS.status=ifelse(OS.status=="D",1,0),
    Stage=case_when(
      str_detect(Stage,"IA Vs IIIB") ~ NA_character_,
      str_detect(Stage,"IV") ~ "IV",
      str_detect(Stage,"III") ~ "III",
      str_detect(Stage,"II") ~ "II",
      str_detect(Stage,"I") ~ "I",
      TRUE ~ NA_character_
    )
  )

# check
apply(pd2%>%dplyr::select(-c("title","sample_id")),2,table)
apply(pd3%>%dplyr::select(-c("title","sample_id","Age","OS")),2,table)

INMT <- eset['INMT',,drop=F]

meta <- t(INMT) %>% 
  as.data.frame() %>% 
  rownames_to_column(var="sample_id") %>% 
  inner_join(pd3%>%filter(Histology=="Adenocarcinoma"))

hhh <- con_cut(meta,con_var = "INMT",quan_seq = seq(0.10,0.55,0.05))
hhh$plot

meta <- meta %>%
  mutate(INMT_status=ifelse(INMT>quantile(INMT,0.3),"high","low")) %>%
  mutate(INMT_status=factor(INMT_status,levels = c("low","high")))

pdf("GSE41271_INMT_survival.pdf",w=6,h=6)
plotutil_survival_standard(
  df_clicor = meta,
  surfit_col = "INMT_status",
  survival_col = "OS",
  time_unit = "days",
  color_pal = "npg"
)
dev.off()


pdf("GSE41271_INMT_clin_multicox_forest.pdf")  
ggforest(
  coxph(Surv(OS,OS.status)~Age+Gender+Stage+Smoking+INMT_status,data=meta)
) 
dev.off()


summary_get_table_one(
  meta,
  "GSE41271_INMT_high_vs_low.xlsx",
  strata = "INMT_status",
  var_all=c("Stage", "Gender","Age","Smoking"),
  var_cat = c("Stage","Gender","Smoking"),
  var_con = c("Age"),
  #var_nonorm = c("Stage","Gender"),
  only_pct = FALSE
)


  
  
  
