# Supplementary material for: Low expression of INMT is associated with poor prognosis but favorable immunotherapy response in lung adenocarcinoma
Source: Front Genet. 2022 Nov 10;13:946848. doi: 10.3389/fgene.2022.946848 (PMC9686007; doi:10.3389/fgene.2022.946848)
Supplement: Supplementary file 3 [file DataSheet2.ZIP › scripts/singleAnalysis.R]

# single gene analysis

# library
suppressPackageStartupMessages(library(DESeq2))
suppressMessages(library(openxlsx))
suppressMessages(library(tidyverse))
suppressMessages(library(tinyarray))
suppressMessages(library(IOBR))
suppressMessages(library(maftools))
suppressMessages(library(dplyr))
suppressMessages(library(clusterProfiler))
suppressMessages(library(GSVA))
suppressPackageStartupMessages(library(biomaRt))
suppressPackageStartupMessages(library(future))
suppressMessages(library(enrichplot))
suppressMessages(library(survminer))
suppressMessages(library(pROC))
library("GEOquery")
library(limma)
library(AnnotationDbi)
library(org.Hs.eg.db)
library(ggsci)
library(finalfit)


#renv::activate("~/Documents/scripts/OncoScience/v1/OncoScience/")
suppressMessages(library(OncoScience))

source("~/Documents/scripts/functions.R")

con_cut2 = function(data, y = c('OS', 'OS.status'), con_var, quan_seq = seq(0, 1, 0.05)) {
  out = NULL
  for (cut_off in quan_seq[2:(length(quan_seq)-1)]) {
    cut_data = data %>% 
      mutate(group = factor(ifelse(.data[[con_var]] < quantile(.data[[con_var]], 
                                                               probs = cut_off, 
                                                               na.rm = T), 
                                   'Low', 'High'), 
                            levels = c('Low', 'High')))
    cox_mod = coxph(as.formula(paste0('Surv(', y[1], ', ', y[2], ') ~ group')), 
                    data = cut_data)
    out = rbind(out, data.frame(cutoff = cut_off, 
                                HR = summary(cox_mod)$coef[, 'exp(coef)'], 
                                p = summary(cox_mod)$coef[, 'Pr(>|z|)']))
  }
  ratio = diff(range(out$HR))/diff(range(out$p))
  
  g_out = out %>%
    ggplot(aes(x = cutoff, y = HR)) +
    geom_line(color = 'dodgerblue', linetype = 'dashed') +
    geom_line(aes(y = (p-min(p))*ratio + min(HR)), color = 'red', linetype = 'dashed') +
    geom_hline(yintercept = 1, color = 'dodgerblue') +
    geom_hline(
      yintercept = (0.05-min(out$p))*ratio + min(out$HR),
      color = 'red') +
    scale_y_continuous(sec.axis = sec_axis(trans = ~ (.-min(out$HR))/ratio + min(out$p), 
                                           name = 'p value')) +
    theme_classic2()
  return(list(tbl = out, plot = g_out))
}


# load data
load("TPM.rda",verbose = T)
tpms[1:5,1:5]
tpms <- sam_filter(tpms) # filtered 20 samples

clin_pan <- data.table::fread("TCGA-LUAD_clinical.txt")
clin_pan <- clin_pan %>%
  mutate(upid=`_PATIENT`)

clin_pan <- clin_pan %>%
  mutate(Group=case_when(
    substr(sample_id,14,15)=="01" ~ "Tumor",
    substr(sample_id,14,15)=="11" ~ "Normal",
    TRUE ~ NA_character_
    )
  )

clin <- clin_pan %>%
filter(OS.time>30,!is.na(Group)) %>%
  transmute(
    sample_id=sample_id,
    sample=sample,
    upid,
    patient=`_PATIENT`,
    Stage=case_when(
      str_detect(ajcc_pathologic_tumor_stage,"Stage IV") ~  "IV",
      str_detect(ajcc_pathologic_tumor_stage,"Stage III") ~  "III",
      str_detect(ajcc_pathologic_tumor_stage,"Stage II") ~  "II",
      str_detect(ajcc_pathologic_tumor_stage,"Stage I") ~  "I",
      TRUE ~ NA_character_
    ),
    Age=age_at_initial_pathologic_diagnosis,
    Gender=gender,
    OS.status=OS,
    OS=OS.time,
    DSS.status=DSS,
    DSS=DSS.time,
    DFI.status=DFI,
    DFI=DFI.time,
    PFI.status=PFI,
    PFI=PFI.time,
    Group
  )

INMT <- tpms['ENSG00000241644.2',,drop=F]

meta <- t(INMT) %>% 
  as.data.frame() %>% 
  rownames_to_column(var="sample_id") %>% 
  dplyr::rename(INMT=`ENSG00000241644.2`) %>%
  mutate(INMT=log2(INMT+1)) %>%
  inner_join(clin)

pdf("TCGA_tumor_vs_normal_INMT.pdf",h=5,w=5)
ggboxplot(meta, x="Group", y="INMT", color = "Group",
         
         #palette = c("#00AFBB", "#E7B800", "#FC4E07"),
         #palette ="npg",
         #palette="nejm",
         palette="lancet",
         add = "jitter",
         #add = "boxplot", add.params = list(fill="white")
         )+
  
  stat_compare_means(comparisons = list(c("Tumor","Normal")),
                     method = "wilcox.test",label="p.format") +
  theme(legend.position = "none") +
  xlab("")
dev.off()

# diagnosis
pdf("TCGA_INMT_diagnosis_roc.pdf",w=4,h=4)
plot.roc(meta$Group, meta$INMT,
         #main="Confidence interval of a threshold", percent=TRUE,
         col="red",
         ci=TRUE, of="thresholds", # compute AUC (of threshold)
         thresholds="best", # select the (best) threshold
         print.thres="best",
         print.auc=T)
dev.off()

pdf("TCGA_INMT_diagnosis_roc2.pdf",w=4,h=4)
plot.roc(meta$Group, meta$INMT,
         #main="Confidence interval of a threshold", percent=TRUE,
         col="red",
         #ci=TRUE, of="thresholds", # compute AUC (of threshold)
         #thresholds="best", # select the (best) threshold
         #print.thres="best",
         print.auc=T)
dev.off()

pdf("TCGA-LUAD_stage_diagnosis.pdf",w=6,h=6)
rocobj1 <- plot.roc(meta$Group[meta$Stage=="I"], meta$INMT[meta$Stage=="I"],
                    col = brewer.pal(8,'Set2')[1]
                    #print.auc = TRUE
                    #col="#1c61b6"
                    )

rocobj2 <- lines.roc(meta$Group[meta$Stage=="II"], meta$INMT[meta$Stage=="II"],  
                     col = brewer.pal(8,'Set2')[2])

rocobj3 <- lines.roc(meta$Group[meta$Stage=="III"], meta$INMT[meta$Stage=="III"],  
                     col = brewer.pal(8,'Set2')[3])

rocobj4 <- lines.roc(meta$Group[meta$Stage=="IV"], meta$INMT[meta$Stage=="IV"],  
                     col = brewer.pal(8,'Set2')[4])

legend("bottomright", 
       legend=c(
        paste0("Stage I (AUC: ",round(rocobj1$auc,3),")"), 
        paste0("Stage II (AUC: ",round(rocobj2$auc,3),")"), 
        paste0("Stage III (AUC: ",round(rocobj3$auc,3),")"), 
        paste0("Stage IV (AUC: ",round(rocobj4$auc,3),")")), 
       col=brewer.pal(8,'Set2')[1:4], lwd=2)

dev.off()

# tumor INMT prognosis survivial
tumor_meta <- meta %>%
  filter(Group=="Tumor") 

cutp <- surv_cutpoint(tumor_meta,time="OS",event = "OS.status",variables = "INMT")
cutp

quantile(tumor_meta$INMT)

res1 <- clicor_pipe(
  clicor_patient = tumor_meta,
  trans_con2cat_variates = c("INMT"),
  con2cat_test_col = "OS",
  trans_con2cat_method = "hr_grid",
  hr_grid_test_point = seq(0.25, 0.5, 0.05),
  survival_variates = "OS"
)

res1$df_con2cat_info

pdf("luad_inmt_hr_grid.pdf",h=3,w=9)
print(res1$pics_con2cat)
dev.off()

#hhh <- con_cut(tumor_meta,con_var = "INMT",quan_seq = seq(0.20,0.80,0.05))
hhh <- con_cut(tumor_meta,con_var = "INMT",quan_seq = seq(0.175,0.525,0.025))

pdf("TCGA-LUAD_INMT_cutoff.pdf",h=3,w=5)
hhh$HR_p_plot
dev.off()

tumor_meta <- tumor_meta %>%
  mutate(INMT_status=ifelse(INMT>quantile(INMT,0.3),"high","low")) %>%
  mutate(INMT_status=factor(INMT_status,levels = c("low","high")))


ggsurvplot(
  survfit(Surv(OS,OS.status)~INMT_status,data=tumor_meta),
  data=tumor_meta,
  pval = T,
  risk.table = T
)

survdiff(Surv(OS,OS.status)~ INMT_class,data=tumor_meta%>%mutate(INMT_class=ifelse(INMT > quantile(INMT,0.25) ,"high","low")))


# tumor_meta <- tumor_meta %>%
#   mutate(INMT_status=ifelse(INMT>quantile(INMT,0.75),"high",ifelse(INMT<quantile(INMT,0.25),"low","medium"))) %>%
#   mutate(INMT_status=factor(INMT_status,levels = c("low","medium","high")))

pairwise_survdiff(Surv(OS,OS.status)~ INMT_status,data=tumor_meta)

survdiff(Surv(OS,OS.status)~ INMT_class,data=tumor_meta%>%mutate(INMT_class=ifelse(INMT > quantile(INMT,0.3) ,"high","low")))

tumor_meta%>% count(upid) %>% filter(n==2)

color_pal <- c("#fb8072", "#80b1d3", "#bebada", "#fdb462", 
               "#b3de69", "#ffffb3", "#fccde5", "#8dd3c7")

mycomp <- combn(na.omit(unique(tumor_meta$Stage)),2,simplify = F)

pdf("LUAD_INMT_Stage.pdf",w=4,h=4)
ggboxplot(tumor_meta %>% 
            dplyr::select(INMT,Stage) %>%
            na.omit() %>%
            mutate(Stage=factor(Stage,levels = c("I","II","III","IV"))), 
          x="Stage", y="INMT", fill = "Stage",
          palette=color_pal
          #add = "boxplot", add.params = list(fill="white")
)+
  
  stat_compare_means(comparisons = mycomp,
                     method = "wilcox.test",label="p.format") +
  theme(legend.position = "none") 
dev.off()

tumor_meta %>%
  dplyr::select(INMT,Stage) %>%
  na.omit() %>%
  mutate(Stage=case_when(
    Stage=="I" ~ "1",
    Stage=="II" ~ "2",
    Stage=="III" ~ "3",
    Stage=="IV" ~ "4"
  ) %>% as.numeric()) -> tt1

cor.test(tt1$INMT,tt1$Stage)

lm(INMT~Stage,data=tt1) %>% summary()

clicor_result <-
  OncoScience::clicor_pipe(
    clicor_report = NULL,
    clicor_patient = tumor_meta,
    cat_variates = c("Stage", "Gender","INMT_status"),
    con_variates = c("Age", "INMT"),
    output_result_files = TRUE,
    survival_variates = c("OS","PFI","DSS","DFI"),
    time_unit = "days",
    clicor_outdir = "./clicor_test/"
  )

all_clicor_result <-
  OncoScience::clicor_pipe(
    clicor_report = NULL,
    clicor_patient = meta,
    cat_variates = c("Stage", "Gender","Group"),
    con_variates = c("Age", "INMT"),
    output_result_files = TRUE,
    #survival_variates = c("OS","PFI","DSS","DFI"),
    #time_unit = "days",
    clicor_outdir = "./all_clicor_test/"
  )

col_npg=pal_npg("nrc")(10)


pdf("TCGA_INMT_survival.pdf",w=6,h=6)
plotutil_survival_standard(
  df_clicor = tumor_meta,
  surfit_col = "INMT_status",
  survival_col = "OS",
  time_unit = "days",
  color_pal = "npg"
)
dev.off()

mutcox = clicor_multivariate_coxph_batch_statistics(
  c("Age","Stage","Gender","INMT_status"),
  tumor_meta,
  "OS"
)
mutcox

write.xlsx(mutcox,"INMT_multicox.xlsx",overwrite = T)

ggforest(
  coxph(Surv(OS,OS.status)~INMT_status,data=tumor_meta)
)

summary_get_table_one(
  meta,
  "tumor_vs_normal.xlsx",
  strata = "Group",
  var_all=c("Stage", "Gender","INMT","Age"),
  var_cat = c("Stage","Gender"),
  var_con = c("INMT","Age"),
  #var_nonorm = c("Stage","Gender"),
  only_pct = FALSE
)

summary_get_table_one(
  tumor_meta,
  "tumor_INMT_high_vs_low.xlsx",
  strata = "INMT_status",
  var_all=c("Stage", "Gender","Age"),
  var_cat = c("Stage","Gender"),
  var_con = c("Age"),
  #var_nonorm = c("Stage","Gender"),
  only_pct = FALSE
)

write.xlsx(tumor_meta,"TCGA-LUAD_clinical.xlsx")

# clin_xena <- readRDS("TCGA.LUAD.RNAseq.clinical.Xena.rds")
# clin_xena <- clin_xena %>%
#   mutate(upid=substr(sample_id,1,12))
# 
# clin_xena %>% filter(Group=="tumor")  %>% count(upid) %>% filter(n==2)
# clin_xena %>% filter(upid=="TCGA-55-6984")
  
bitr("INMT",fromType = "SYMBOL",toType = "ENSEMBL",OrgDb = "org.Hs.eg.db") 

# uni/multi cox
clin_gdc <- data.table::fread("luad_tcga_pan_can_atlas_2018_clinical_msi_tmb.tsv",sep="\t",header = T)

clin_gdc2 <- clin_gdc %>% dplyr::select(2:5,7,16:19,22,30:32,35,36,38:40,42,43,51,57)

clin_xena <- data.table::fread("TCGA-LUAD.GDC_phenotype.tsv.gz")
aaa=meta %>% dplyr::select(1:10) %>% inner_join(clin_gdc2%>%dplyr::mutate(upid=`Patient ID`)) %>%
  inner_join(clin_xena%>%dplyr::transmute(upid=submitter_id,pathologic_M,pathologic_N,pathologic_T))

tt=tumor_meta %>% mutate(submitter_id.samples=substr(sample_id,1,16)) %>% 
  inner_join(clin_xena%>%dplyr::transmute(submitter_id.samples,M=pathologic_M,N=pathologic_N,T=pathologic_T))

tt <- tt %>%
  mutate(T=sub("a|b|TX","",T),
         N=sub("a|b|NX","",N),
         M=sub("a|b","",M))
tt <- tt %>%
  mutate(Age=ifelse(Age<65,"<65",">=65"))

tt <- tt %>%
  mutate(T=ifelse(T=="",NA,T),
         N=ifelse(N=="",NA,N),
         M=ifelse(M=="",NA,M)
         )

pdf("TCGA-LUAD-INMT_multicox.pdf")
ggforest(
  coxph(Surv(OS,OS.status)~Age+Stage+Gender+INMT_status,data=tt)
)
dev.off()


# nomogram
library(rms)
dd <-datadist(tt)
options(datadist="dd")
mod <- cph(formula =Surv(OS,OS.status)~Stage+INMT_status, data=tt, x=T, y=T, surv=T)

surv<-Survival(mod) 
surv3<-function(x) surv(1095,x)
surv5<-function(x) surv(1825,x)

x<-nomogram(mod,
            fun = list(surv3,surv5),
            funlabel = c('3-year survival Probability',
                         '5-year survival Probability'))
pdf("TCGA-LUAD_nomogram.pdf",h=5,w=11)
plot(x)
dev.off()

# calibrate 
f3 <- cph(formula =  Surv(OS,OS.status)~Stage+INMT_status,
          data=tt,x=T,y=T,surv = T, time.inc=1095)
cal3 <- calibrate(f3, cmethod="KM", method="boot", u=1095, m=50, B=1000)
## Using Cox survival estimates at 1095 Days
f5 <- cph(formula =  Surv(OS,OS.status)~Stage+INMT_status,
          data=tt,x=T,y=T,surv = T,  time.inc=1825)
cal5 <- calibrate(f5, cmethod="KM", method="boot", u=1825, m=50, B=1000)
## Using Cox survival estimates at 1825 Days

pdf("TCGA-LUAD_calibrate.pdf",w=5,h=5)
plot(cal3,lwd = 2,lty = 0,errbar.col = c("#2166AC"),
     bty = "l", #只画左边和下边框
     xlim = c(0,1),ylim= c(0,1),
     xlab = "Nomogram-prediced OS (%)",ylab = "Observed OS (%)",
     col = c("#2166AC"),
     cex.lab=1.2,cex.axis=1, cex.main=1.2, cex.sub=0.6, subtitles=F)
lines(cal3[,c('mean.predicted',"KM")],
      type = 'b', lwd = 1, col = c("#2166AC"), pch = 16)
mtext("")

plot(cal5,lwd = 2,lty = 0,errbar.col = c("#B2182B"),
     xlim = c(0,1),ylim= c(0,1),col = c("#B2182B"),add = T)
lines(cal5[,c('mean.predicted',"KM")],
      type = 'b', lwd = 1, col = c("#B2182B"), pch = 16)

abline(0,1, lwd = 2, lty = 3, col = c("#224444"))

legend("topleft", #图例的位置
       legend = c("3-year","5-year"), #图例文字
       col =c("#2166AC","#B2182B"), #图例线的颜色，与文字对应
       lwd = 2,#图例中线的粗细
       cex = 1.2,#图例字体大小
       bty = "n")#不显示图例边框
dev.off()

# DCA
library(ggDCA)

mod2 <- cph(formula =Surv(OS,OS.status)~Stage, data=tt, x=T, y=T, surv=T)
mod3 <- cph(formula =Surv(OS,OS.status)~INMT_status, data=tt, x=T, y=T, surv=T)


d_train <- dca(mod,mod2,mod3,model.names=c("Nomogram-based signature","Stage","INMT"))

pdf("TCGA-LUAD_DCA_3years.pdf",h=5)
ggplot(d_train,times=1095)
dev.off()

pdf("TCGA-LUAD_DCA_5years.pdf",h=5)
ggplot(d_train,times=1825)
dev.off()


# timeROC
library(cmprsk)
library(survival)
library(riskRegression)
library(prodlim)

col = c("darkcyan","tomato","purple") 

#fgr1<-FGR(Hist(OS,OS.status)~Stage+INMT_status,data = tt,cause = 1)
#fgr2<-FGR(Hist(OS,OS.status)~Stage,data = tt,cause = 1)
#fgr3<-FGR(Hist(OS,OS.status)~INMT_status,data = tt,cause = 1)

aa= tt %>%
  transmute(stage=Stage,
            inmt=INMT_status,
            os=OS,
            os.status=OS.status) # 变量必须小写

cox1 = coxph(Surv(os,os.status)~stage+inmt,data=aa,  x = TRUE)
cox2 = coxph(Surv(os,os.status)~stage,data=aa, x = TRUE)
cox3 = coxph(Surv(os,os.status)~inmt,data=aa,  x = TRUE)

summary(cox1)$concordance
summary(cox2)$concordance
summary(cox3)$concordance

pk<- Score(list('Nomogram'=cox1,
                'Stage'=cox2,
                'INMT'=cox3), 
           formula=Surv(os,os.status)~1,
           data=aa,
           metrics="auc", 
           null.model=F, 
           times=seq(180,1800,30))

auc<-plotAUC(pk);
auc

p<-ggplot(data=auc,aes(x=times,y=AUC,color=model)) +#指定数据集，x，y轴来源颜色分组
  geom_line(size=0.8)+#指定图形为线条图
  theme_classic()+    #使用经典主题
  #theme_prism(base_size =17)+#使用prism主题
  theme(legend.position="top")+  #正下方为"bottom"，
  ylim(0.5,0.9)+#y轴范围
  labs(x="Time (Days)", y="AUC")+ #x，y命名
  scale_colour_manual(values=col);p #颜色

pdf("TCGA-LUAD_timeROC.pdf",w=4,h=3)
p
dev.off()

auc <- as.data.frame(pk$AUC$score)
##
plot(auc[auc$model=='fgr1','times'],
     auc[auc$model=='fgr1','AUC'],
     type='l',col=col[1],lwd=2,ylim=c(0,1),
     xlim=c(min(auc$times),max(auc$times)),
     xlab='times',ylab = 'AUC')
par(new=TRUE); ##叠加操作
plot(auc[auc$model=='fgr2','times'],
     auc[auc$model=='fgr2','AUC'],
     type='l',col=col[2],lwd=2,ylim=c(0,1),
     xlim=c(min(auc$times),max(auc$times)),
     xlab='',ylab = '')
legend('bottomright',legend=c('fgr1','fgr2'),
       cex = 0.8,bty='n',title='model',
       col=col[1:2],lwd=2)

# xs=Score(list("Nomogram"=cox1,"Stage"=cox2),
#          formula=Surv(OS,OS.status)~1,data=tt%>%filter(!is.na(Stage)),conf.int=FALSE,times=c(360,720))
# xs


# summary
summary_get_table_one(
  tt,
  "tumor_INMT_high_vs_low2.xlsx",
  strata = "INMT_status",
  var_all=c("Stage", "Gender","Age","T","M","N"),
  var_cat = c("Stage","Gender","Age","T","M","N"),
  #var_con = c("Age"),
  #var_nonorm = c("Stage","Gender"),
  only_pct = FALSE
)

ggboxplot(tt%>%filter(!is.na(Stage)), x="Stage", y="INMT",
          fill="Stage", palette = "lancet") +
  stat_compare_means(comparisons = list(c("I","II"),c("II","III"),c("III","IV")),
                     method = "wilcox.test"
                     ) 

tt_clicor_result <-
  OncoScience::clicor_pipe(
    clicor_report = NULL,
    clicor_patient = tt,
    cat_variates = c("Stage", "Gender","Age","T","M","N"),
    con_variates = c("INMT"),
    output_result_files = TRUE,
    #survival_variates = c("OS","PFI","DSS","DFI"),
    #time_unit = "days",
    pvalue_for_cor = 1,
    clicor_outdir = "./tt_clicor_test/"
  )


tt2 <- tt %>%
  inner_join(clin_gdc2%>%transmute(sample=`Sample ID`,
                                   Aneuploidy_Score=`Aneuploidy Score`,
                                   Fraction_Genome_Altered=`Fraction Genome Altered`,
                                   MANTIS_Score=`MSI MANTIS Score`,
                                   MSIsensor_Score=`MSIsensor Score`,
                                   TMB=`TMB (nonsynonymous)`))

tt2_clicor_result <-
  OncoScience::clicor_pipe(
    clicor_report = NULL,
    clicor_patient = tt2,
    cat_variates = c("INMT_status"),
    con_variates = c("INMT","Aneuploidy_Score","Fraction_Genome_Altered","MANTIS_Score","MSIsensor_Score","TMB"),
    output_result_files = TRUE,
    #survival_variates = c("OS","PFI","DSS","DFI"),
    #time_unit = "days",
    pvalue_for_cor = 1,
    clicor_outdir = "./tt2_clicor_test/"
  )

# clin_gdc2 <- clin_gdc %>%
#   dplyr::select(Patient.ID,Sample.ID,Diagnosis.Age,
#                 Neoplasm.Disease.Stage.American.Joint.Committee.on.Cancer.Code,
#                 Aneuploidy.Score,
#                 Disease.Free..Months.,
#                 Disease.Free.Status,
#                 Months.of.disease.specific.survival,
#                 Disease.specific.Survival.status,
#                 Overall.Survival..Months.,
#                 Overall.Survival.Status,
#                 Progress.Free.Survival..Months.,
#                 Progression.Free.Status,
#                 American.Joint.Committee.on.Cancer.Metastasis.Stage.Code,
#                 Neoplasm.Disease.Lymph.Node.Stage.American.Joint.Committee.on.Cancer.Code,
#                 American.Joint.Committee.on.Cancer.Tumor.Stage.Code,
#                 MSI.MANTIS.Score,
#                 MSIsensor.Score,
#                 Fraction.Genome.Altered,
#                 Mutation.Count,
#                 Sex,
#                 TMB..nonsynonymous.
#   )


  
# signature score
## IOBR tyr
length(signature_collection)
length(signature_tme)
length(signature_metabolism)
length(signature_tumor)
length(sig_group)


# signature
eset = tpms[,tumor_meta$sample_id]
eset=log2(eset+1)
range(eset)

# ensembl_trans <- data.frame(ENSG_id=rownames(eset),Ensembl_ID_trans=sub("[.].*","",rownames(eset)))
# 
# ids <- bitr(sub("[.].*","",rownames(eset)),fromType = "ENSEMBL", toType = c("SYMBOL","ENTREZID"),OrgDb = "org.Hs.eg.db")
# 
# mart <- useDataset("hsapiens_gene_ensembl", useMart("ensembl"))
# gene_IDs <- getBM(
#   attributes =  c("ensembl_gene_id","hgnc_symbol"),
#   filters = "ensembl_gene_id",
#   values = ensembl_trans$Ensembl_ID_trans,
#   mart = mart
# )

gene_anno <- data.table::fread("gencode.v22.genes.txt")

eset2<-anno_eset(eset       = eset,
                annotation = gene_anno,
                symbol     = "gene_name",
                probe      = "gene_id",
                method     = "mean")

eset2[1:3,1:3]

imexample <- data.table::fread("ImmuCellAI_example.txt")
write.table(eset2%>%rownames_to_column(var="Symbol")%>%filter(Symbol %in% imexample$Symbol),"TCGA-LUAD_TPM2.txt",
            sep="\t",quote=F,row.names=F)

# TIDE
write.table(eset2-colMeans(t(eset2)),"TCGA-LUAD_logTPM_subtract.txt",
            sep="\t",quote=F,row.names=T)

eset2['INMT',]
tumor_meta$INMT
 
tt3 <- eset2-colMeans(t(eset2)) 
tt3[1,] %>% tail()

eset2['MT-CO1',] - rowMeans(eset2['MT-CO1',]) %>% tail()

tide <- data.table::fread("TCGA-LUAD_TIDE.txt")

tide %>%
  mutate(sample_id=V1,
         Responder=ifelse(Responder,"Responder","Non_responder")) %>%
  inner_join(tumor_meta) -> tumor_tide_meta


ggboxplot(tumor_tide_meta, x="Responder", y="INMT", color = "Responder",
          
          #palette = c("#00AFBB", "#E7B800", "#FC4E07”), boxplot color:c("#3FA0FF", "#FFE099", "#F76D5E")
          #palette ="npg",
          #palette="nejm",
          palette="jco",
          add = "jitter",
          #add = "boxplot", add.params = list(fill="white")
)+
  
  stat_compare_means() +
  theme(legend.position = "none") +
  xlab("")

# immune signature
immune_signature <- read.xlsx("signature gene.xlsx")

t(eset2[immune_signature$Symbol,]) %>%
  as.data.frame() %>%
  rownames_to_column(var="sample_id") %>%
  inner_join(tumor_meta) -> tumor_sig_meta

pdf("TCGA-LUAD_INMT_immune_genes_cor.pdf")
for (sig in unique(immune_signature$Function)){
  pcor = ggcorrplot::ggcorrplot(
    cor(tumor_sig_meta %>% 
          dplyr::select(any_of(c(immune_signature$Symbol[immune_signature$Function==sig],"INMT")))),
    hc.order = TRUE, type = "lower", lab = TRUE
  )
  print(pcor)
}
dev.off()

pdf("TCGA-LUAD_INMT_high_low_immune_genes.pdf",h=4,w=8)
for (sig in unique(immune_signature$Function)){
 sigtmp <- tumor_sig_meta %>% 
          dplyr::select(
            any_of(c(immune_signature$Symbol[immune_signature$Function==sig],
                     "INMT_status"))
            ) %>%
   pivot_longer(!INMT_status,
                names_to = "gene",
                values_to = "TPM")
 p <- ggboxplot(sigtmp, x="gene", y="TPM", color = "INMT_status", 
                palette = "jco", 
                #outlier.shape = NA,
                add = "jitter",add.params = list(size=0.2),
                ggtheme = theme_bw()+theme(panel.grid =element_blank())) +
   stat_compare_means(aes(group=INMT_status), label = "p.signif",method = "wilcox.test") + 
   xlab("")+
   ggtitle(sig) +
   theme(axis.text.x=element_text(size=10,vjust=1,hjust=1,angle=45))

  print(p)
 
}
dev.off()

pdf("TCGA-LUAD_INMT_LAG3_cor.pdf",h=4,w=4)
ggplot(tumor_sig_meta,aes(INMT,LAG3)) +
  geom_point() +
  geom_smooth(method="lm") +
  theme_bw() +
  stat_cor(method = "spearman",color="red",label.x = 6, label.y = 6)
dev.off()

pdf("TCGA-LUAD_INMT_CD274_cor.pdf",h=4,w=4)
ggplot(tumor_sig_meta,aes(INMT,CD274)) +
  geom_point() +
  geom_smooth(method="lm") +
  theme_bw() +
  stat_cor(method = "spearman",color="red",label.x = 5, label.y = 7.2)
dev.off()


cor.test(tumor_sig_meta$INMT,tumor_sig_meta$LAG3,method = "spearman")

#calculate signatures score of gene sets obtained from MsigDB: (http://software.broadinstitute.org/gsea/msigdb/index.jsp)
pdata_sig<-calculate_sig_score(pdata = NULL,
                                   eset = eset2,
                                   signature =signature_collection,
                                   method = "ssgsea",
                                   mini_gene_count = 2)

###########################


res <- iobr_cor_plot(pdata_group = tumor_meta,
                     id1="sample_id",
                     feature_data = pdata_sig,
                     id2="ID",
                     target=NULL,
                     group="INMT_status",
                     is_target_continuous = F,
                     padj_cutoff           = 1,
                     index                 = 1,
                     category              = "signature",
                     signature_group       = sig_group,
                     ProjectID             = "TCGA-LUAD",
                     palette_box           = "paired1",
                     palette_corplot       = "pheatmap",
                     palette_heatmap       = 2,
                     feature_limit         = 26,
                     character_limit       = 30,
                     show_heatmap_col_name = FALSE,
                     show_col              = FALSE,
                     show_plot             = TRUE,
                     path                  = "1-BOR-relevant-signatures"
                     )


# eset_nonlog<-anno_eset(eset       = tpms[,tumor_meta$sample_id],
#                  annotation = gene_anno,
#                  symbol     = "gene_name",
#                  probe      = "gene_id",
#                  method     = "mean")
# 
# range(eset)
# range(eset2)
# range(eset_nonlog)
# eset_nonlog[1:3,1:3]

res2 <- iobr_cor_plot(pdata_group = tumor_meta,
                     id1="sample_id",
                     feature_data = eset2,
                     id2="ID",
                     target=NULL,
                     group="INMT_status",
                     is_target_continuous = F,
                     padj_cutoff           = 1,
                     index                 = 1,
                     category              = "gene",
                     signature_group       = signature_collection[c(2,4,5,13,43,103:106)],
                     ProjectID             = "TCGA-LUAD",
                     palette_box           = "paired1",
                     palette_corplot       = "pheatmap",
                     palette_heatmap       = 4,
                     feature_limit         = 26,
                     character_limit       = 30,
                     show_heatmap_col_name = FALSE,
                     show_col              = FALSE,
                     show_plot             = TRUE,
                     path                  = "2-BOR-relevant-genes"
)


res3<-iobr_cor_plot(pdata_group           = tumor_meta,
                   id1                   = "sample_id",
                   feature_data          = pdata_sig,
                   id2                   = "ID",
                   target                = "INMT",
                   group                 = "group3",
                   is_target_continuous  = TRUE,
                   padj_cutoff           = 1,
                   index                 = 1,
                   category              = "signature",
                   signature_group       = sig_group,
                   ProjectID             = "TCGA-LUAD",
                   palette_box           = "paired1",
                   palette_corplot       = "pheatmap",
                   palette_heatmap       = 2,
                   feature_limit         = 26,
                   character_limit       = 30,
                   show_heatmap_col_name = FALSE,
                   show_col              = FALSE,
                   show_plot             = TRUE,
                   path                  = "3-INMT-relevant-signatures")

# immune cell
immu <- data.table::fread("infiltration_estimation_for_tcga.csv.gz")
immune2 <- immu %>%
  dplyr::select(cell_type,ends_with("CIBERSORT")) %>%
  #mutate(id=sub("-\\d{2}$","",id)) %>%
  pivot_longer(cols=-cell_type,names_to="Cell",values_to="Fraction") %>%
  inner_join(tumor_meta,by=c("cell_type"="sample")) %>%
  mutate(Cell=sub("_CIBERSORT","",Cell))

pdf("cibersort_TCGA_INMT.pdf",w=10,h=5)
p <- ggboxplot(immune2, x="Cell", y="Fraction", color = "INMT_status", 
               palette = "jco", add = "jitter",add.params = list(size=0.2),ggtheme = theme_bw()+theme(panel.grid =element_blank()))
p+stat_compare_means(aes(group=INMT_status), label = "p.signif") + xlab("")+theme(axis.text.x=element_text(size=10,vjust=1,hjust=1,angle=45))
dev.off()


immu3 <- immu %>% 
  inner_join(tumor_meta %>% dplyr::select(sample,INMT),by=c("cell_type"="sample"))


all_clicor_result <-
  OncoScience::clicor_pipe(
    clicor_report = NULL,
    clicor_patient = immu3,
    #cat_variates = c("Stage", "Gender","Group"),
    con_variates = names(immu3)[-1],
    output_result_files = TRUE,
    #survival_variates = c("OS","PFI","DSS","DFI"),
    #time_unit = "days",
    clicor_outdir = "./immune_cell_clicor_test/"
  )

immu_cor <- cor.one(immu3%>%dplyr::select(-cell_type),"INMT")
immu_cor <- immu_cor %>%
  rownames_to_column(var="Cell_type")

# DEG
expMat <- data.table::fread("TCGA-LUAD_counts.txt")

expMat2 <- expMat %>%
  column_to_rownames(var="ENSG_id") %>%
  dplyr::select(tumor_meta$sample_id)

group_type = tumor_meta[match(colnames(expMat2),tumor_meta$sample_id),]

identical(colnames(expMat2),group_type$sample_id)

# limma for deg
limma_res <- limma_rnaseq(exp=expMat2,group_list = group_type$INMT_status,logFC_cutoff = 1.2,
                          pvalue_cutoff = 0.05,adjust = T)

table(limma_res$change)

pdf("limma_volcano.pdf",w=4,h=4)
util_plot_volcano(deg=limma_res,color = c("blue","grey","red"))
dev.off()

deg_heatmap(expSet = expMat2,deg=limma_res,group_list = group_type$INMT_status)

limma_res <- limma_res %>%
  inner_join(gene_anno[,c("gene_id","gene_name")],by=c("probe_id"="gene_id"))

limma_res %>% filter(change=="DOWN") %>% view

# aaa=sub("[.].*","",limma_res$probe_id)
# bbb=bitr(aaa, fromType = "ENSEMBL", toType = "ENTREZID",
#      OrgDb = org.Hs.eg.db::org.Hs.eg.db)

# mart <- useDataset("hsapiens_gene_ensembl", useMart("ensembl"))
# gene_ids <- getBM(
#   attributes =  c("ensembl_gene_id","hgnc_symbol"),
#   filters = "ensembl_gene_id",
#   values = aaa,
#   mart = mart
# )

limma_res$entrez=mapIds(org.Hs.eg.db,
       keys=limma_res$gene_name,
       column="ENTREZID",
       keytype="SYMBOL",
       multiVals="first")

# s2e <- bitr(limma_res$gene_name, fromType = "SYMBOL", toType = "ENTREZID",
#             OrgDb = org.Hs.eg.db::org.Hs.eg.db)
# deg <- inner_join(limma_res, s2e, by = c(symbol = "SYMBOL"))
# deg <- deg[!duplicated(deg$symbol), ]

# enrichment analysis
deg_df <- limma_res %>% 
  #filter(change!="NOT") %>%
  dplyr::select(gene_name,logFC,entrez) %>% 
  ## 去掉NA
  filter(entrez!="NA") %>% 
  ## 去掉重复
  distinct(entrez,.keep_all = T)

gene_list <- deg_df$logFC
## 2.命名
names(gene_list) = deg_df$entrez
gene_list = sort(gene_list, decreasing = TRUE) 

genenames <- limma_res %>% 
  filter(change!="NOT") %>%
  dplyr::select(gene_name,logFC,entrez) %>% 
  ## 去掉NA
  filter(entrez!="NA") %>% 
  ## 去掉重复
  distinct(entrez,.keep_all = T) %>%
  pull(entrez)

genesymbols <- limma_res %>% 
  filter(change=="DOWN") %>%
  dplyr::select(gene_name,logFC,entrez) %>% 
  ## 去掉NA
  filter(entrez!="NA") %>% 
  ## 去掉重复
  distinct(entrez,.keep_all = T) %>%
  pull(gene_name)
  
length(genesymbols)
paste0(genesymbols,collapse = "\n") %>% cat

## 读入hallmarks gene set
hallmarks <- read.gmt("/Users/wangjian/Documents/AutoMarker/Rproj/singlegene/c2.cp.reactome.v7.4.entrez.gmt")  # 从网站下载
c2 <- clusterProfiler::GSEA(gene_list, TERM2GENE =hallmarks, pvalueCutoff = 0.05, seed=1)
c2@result %>% view
##单个通路作图
p1 <- gseaplot2(c2, 1 ,color = "blue",pvalue_table = T)
p2 <- gseaplot2(c2, 2 ,color = "blue",pvalue_table = T)
gseaplot2(c2, 1:10)
#所有通路点图
rc2 <- setReadable(c2,OrgDb = org.Hs.eg.db,keyType = "ENTREZID")

pdf("gsea_pathway_dotplot.pdf",w=12)
dotplot(c2, showCategory=12,split=".sign")+facet_grid(~.sign)
dev.off()

pdf(paste0("reactome_gsea_plot.pdf"),h=6,w=12)
print(gseaplot2(c2,1:10,pvalue_table = F,subplots=1:2,base_size = 15,rel_heights = c(1.5,0.5,1)))
dev.off()

pdf("reactome_gsea_ridgeplot.pdf",h=10,w=15)
ridgeplot(c2,showCategory = 20, label_format = 20)
dev.off()

write.table(c2@result,"GSEA_reactome_result.txt",sep="\t",quote=F,row.names = F)

# GO enrichment analysis
# ORA
GO<-enrichGO(
  
  genenames,
  
  OrgDb = 'org.Hs.eg.db',
  
  keyType = "ENTREZID",
  
  ont = "ALL",
  
  pvalueCutoff = 0.05,
  
  pAdjustMethod = "BH",
  
  qvalueCutoff = 0.05,
  
  minGSSize = 10,
  
  maxGSSize = 500,
  
  readable = TRUE
  
) #GO富集

pdf("ORA_GO_barplot.pdf")
barplot(GO, split="ONTOLOGY")+facet_grid(ONTOLOGY~., scale="free") #GO聚类条形图
dev.off()

pdf("ORA_GO_dotplot.pdf",w=10)
dotplot(GO, split="ONTOLOGY")+facet_grid(ONTOLOGY~., scale="free") #GO聚类气泡图,fig2
dev.off()

write.table(GO@result,"ORA_GO_result.txt",sep="\t",quote=F,row.names = F)

# gsea
ego <- gseGO(geneList     = gene_list,
              OrgDb        = org.Hs.eg.db,
              ont          = "BP",
              minGSSize    = 10,
              maxGSSize    = 500,
              pvalueCutoff = 0.05,
              verbose      = FALSE)


egobac <- ego

goids <- ego@result %>% filter(ONTOLOGY=="BP") %>% slice(1:10) %>% pull(ID)

ego@result %>% view

write.table(ego@result,"GSEA_GO_result.txt",sep="\t",quote=F,row.names = F)
 
pdf(paste0("go_gsea_plot_top5.pdf"),h=6,w=12)
print(gseaplot2(ego,goids,pvalue_table = F,subplots=1:2,base_size = 15,rel_heights = c(1.5,0.5,1)))
dev.off()

pdf("go_gsea_ridgeplot.pdf",h=8,w=10)
ridgeplot(ego,showCategory = 20, label_format = 20)
dev.off()

pdf("GSEA_GO_dotplot.pdf",w=10)
dotplot(ego, split="ONTOLOGY")+facet_grid(ONTOLOGY~., scale="free") #GO聚类气泡图,fig2
dev.off()


#Reactome pathway gene set enrichment analysis
# library(ReactomePA)
# y <- gsePathway(gene_list, 
#                 pvalueCutoff = 0.2,
#                 pAdjustMethod = "BH", 
#                 verbose = FALSE)
# head(y)

# KEGG enrichment analysis
## ORA
KEGG<-enrichKEGG(
  
  genenames,
  
  organism = "hsa",#我用到是数据是人的组织数据，所以这里选择‘hsa’
  
  keyType = "kegg",
  
  pvalueCutoff = 0.05,
  
  pAdjustMethod = "BH",
  
  minGSSize = 5,
  
  maxGSSize = 500,
  
  qvalueCutoff = 0.2,
  
  use_internal_data = FALSE
  
) #KEGG富集

pdf("ORA_KEGG_barplot.pdf")
barplot(KEGG,showCategory = 10)
dev.off()

pdf("ORA_KEGG_dotplot.pdf")
dotplot(KEGG,showCategory = 10) 
dev.off()

write.table(KEGG@result,"ORA_KEGG_result.txt",sep="\t",quote=F,row.names = F)
KEGG@result %>% view()

## gsea
gsekk <- gseKEGG(geneList = gene_list, 
                organism = "hsa",
                # use_internal_data = T,
                pvalueCutoff = 0.05)
#gseaplot2(KEGG, "hsa04064",pvalue_table = TRUE)


kk2 <- pairwise_termsim(gsekk)
pdf(paste0("kegg_gsea_map.pdf"),h=10,w=12)
print(emapplot(kk2))
dev.off()

pdf(paste0("kegg_gsea_dotplot.pdf"),h=7,w=7)
print(dotplot(gsekk, showCategory = 10))
dev.off()

pdf(paste0("kegg_gsea_plot.pdf"),h=7,w=12)
print(gseaplot2(gsekk,1:10,pvalue_table = F,subplots=1:2,base_size = 15,rel_heights = c(2,0.5,1)))
dev.off()

write.table(gsekk@result,"GSEA_KEGG_result.txt",sep="\t",quote=F,row.names = F)

pdf("kegg_gsea_ridgeplot.pdf",h=6)
ridgeplot(gsekk,showCategory = 20, label_format = 30)
dev.off()

## 2. construct the DESeq2 object
# dds <- DESeqDataSetFromMatrix(countData = expMat2,
#                               colData = group_type,
#                               design = ~ INMT_status)
# 
# dds <- dds[ rowSums(counts(dds)) >= 10, ]

# mut
#mut = data.table::fread("/Users/wangjian/Documents/TCGA/mc3.v0.2.8.PUBLIC.maf.gz")
mut = data.table::fread("TCGA-LUAD.mc3.maf")
mut[1:3,] %>% view
#mut = readRDS("TCGA-LUAD.GDC_mut.rds")

mut = mut %>%
  filter(FILTER=="PASS"|FILTER=="wga"|FILTER=="native_wga_mix")

tumorsam <- tumor_meta %>%
  mutate(ssid = substr(sample_id,1,16))

mutlow = mut %>%
  filter(substr(Tumor_Sample_Barcode,1,12) %in% tumorsam$upid[tumorsam$INMT_status=="low"])

maflow <- read.maf(maf=mutlow,isTCGA = T)

muthigh = mut %>%
  filter(substr(Tumor_Sample_Barcode,1,12) %in% tumorsam$upid[tumorsam$INMT_status=="high"])

mafhigh <- read.maf(maf=muthigh,isTCGA = T)

pt.vs.rt <- mafCompare(m1 = maflow, m2 = mafhigh, m1Name = 'Low', m2Name = 'High', minMut = 5)
print(pt.vs.rt$results%>%view)

write.table(pt.vs.rt$results,"high_vs_low_mutation.txt",sep="\t",quote=F,row.names = F)

pdf("mut_forest.pdf",h=5,w=6)
forestPlot(mafCompareRes = pt.vs.rt, pVal = 0.001, fdr = 0.05, color = c('royalblue', 'maroon'), geneFontSize = 0.8)
dev.off()

# gene mutation about immunotherapy
imm_genes <- read.xlsx("免疫疗效相关基因.xlsx")

hl_diff_mut <- pt.vs.rt
hl_diff_mut$results <- hl_diff_mut$results %>% 
  filter(Hugo_Symbol %in% imm_genes$gene[imm_genes$data_type=="SNV"])

dim(hl_diff_mut$results)
dim(pt.vs.rt$results)

pdf("immunotherapy_gene_mut_forestplot.pdf",w=8,h=6)
forestPlot(mafCompareRes = hl_diff_mut, 
           pVal = 1, fdr = 1, 
           color = c('royalblue', 'maroon'), 
           geneFontSize = 0.8)
dev.off()

# 520 genes
probe <- read.xlsx("/Users/wangjian/Documents/scripts/探针管理集合20181103.xlsx",sheet=1)

gene.list <- probe %>%
  filter(Panel=="OncoScreenPlus.v4") %>%
  pull(Gene)

low.genes <- getGeneSummary(maflow) %>%
  filter(AlteredSamples >=10,Hugo_Symbol %in% gene.list) %>%
  slice_max(AlteredSamples, n=20) %>%
  pull(Hugo_Symbol)

high.genes <- getGeneSummary(mafhigh) %>%
  filter(AlteredSamples >=10,Hugo_Symbol %in% gene.list) %>%
  slice_max(AlteredSamples, n=20) %>%
  pull(Hugo_Symbol)

pdf("TCGA_LUAD_mut_onco_top20.pdf",w=10,h=6)
coOncoplot(m1 = maflow, m2 = mafhigh, m1Name = 'Low', m2Name = 'High',
           geneNamefont = 0.6, genes = unique(c(low.genes,high.genes)), removeNonMutated = TRUE)
dev.off()

hl_diff_mut <- pt.vs.rt
hl_diff_mut$results <- hl_diff_mut$results %>% 
  filter(Hugo_Symbol %in% unique(c(low.genes,high.genes)))

dim(hl_diff_mut$results)
dim(pt.vs.rt$results)

pdf("top20_cancer_gene_mut_forestplot.pdf",w=8,h=6)
forestPlot(mafCompareRes = hl_diff_mut, 
           pVal = 0.05, fdr = 1, 
           color = c('royalblue', 'maroon'), 
           geneFontSize = 0.8)
dev.off()


pt.vs.rt$results %>%
  filter(pval < 0.05) %>%
  filter(Hugo_Symbol %in% gene.list)

# DDR pathway
vc.nonSilent = c("Frame_Shift_Del", "Frame_Shift_Ins", 
                 "Splice_Site", "Translation_Start_Site", "Nonsense_Mutation", 
                 "Nonstop_Mutation", "In_Frame_Del", "In_Frame_Ins", 
                 "Missense_Mutation")
ddr.pathway <- read.xlsx("/Users/wangjian/Documents/学习/数据库/gene signature/DDR_pathway.xlsx")

mut.ddr <- mutlow %>%
  bind_rows(muthigh) %>%
  filter(Variant_Classification %in% vc.nonSilent) %>%
  left_join(ddr.pathway %>%
              transmute(Hugo_Symbol=gene,
                        pathway)) %>%
  dplyr::select(Tumor_Sample_Barcode,pathway) %>%
  unique()%>%
  mutate(x = "Mut") %>%
  pivot_wider(
    id_cols = c("Tumor_Sample_Barcode"),
    names_from = "pathway",
    values_from = "x", values_fill = "WT"
  )

mut.ddr2 <- mut.ddr %>%
  mutate(patient=substr(Tumor_Sample_Barcode,1,12)) %>%
  inner_join(tumor_meta %>% dplyr::select(patient,INMT_status))

dim(mut.ddr)
dim(mut.ddr2)

df_tmp_stat <- purrr::map_dfr(
  .x = names(mut.ddr2)[2:10],
  .f = function(.x) {
    x <-
      mut.ddr2 %>%
      dplyr::select(INMT_status, all_of(.x)) %>%
      table()
    if (ncol(x) == 1L) return(NULL)
    y <-
      rstatix::fisher_test(x, detailed = TRUE) %>%
      mutate(Pathway = .x, .before = 1)
    return(y)
  }
)

mut.ddr2 %>% 
  dplyr::select(-1,-2,-11) %>%
  group_by(INMT_status) %>%
  summarise(N=n())  %>%
  ungroup() -> group.count

lapply(unique(ddr.pathway$pathway), function(x) mut.ddr2 %>% 
         dplyr::select(INMT_status, all_of(x)) %>%
         table())

mut.ddr2 %>% 
  dplyr::select(-1,-2,-11) %>%
  group_by(INMT_status) %>%
  summarise_all(~sum(.=="Mut")) %>%
  ungroup() %>%
  pivot_longer(cols=!INMT_status,
               names_to = "Pathway",
               values_to = "Count") %>%
  inner_join(group.count) %>%
  mutate(Percentage=Count/N*100) -> ddr.plot.data

ddr.text.data <- df_tmp_stat %>%
  dplyr::select(Pathway,p,p.signif) %>%
  inner_join(ddr.plot.data %>% 
               group_by(Pathway) %>%
               summarise(y=max(Percentage)+5) %>%
               ungroup())

pdf("TCGA-LUAD_ddr_pathway.pdf",h=4,w=8)
ggplot(ddr.plot.data,aes(x=Pathway,y=Percentage,fill=INMT_status)) +
  geom_bar(stat="identity",color="black", position=position_dodge()) +
  geom_text(data = ddr.text.data,
            mapping = aes(x=Pathway,y=y,label=p.signif,fill=NA),
            angle=270) +
  labs(x="",y="Percentage (%)") +
  coord_flip() +
  theme_classic() +
  scale_fill_brewer(palette = "Set2")
  #scale_fill_manual(values=c('#999999','#E69F00'))
dev.off()

mutlow %>%
  bind_rows(muthigh) %>%
  filter(Variant_Classification %in% vc.nonSilent) %>%
  left_join(ddr.pathway %>%
              transmute(Hugo_Symbol=gene,
                        pathway)) %>%
  dplyr::select(Tumor_Sample_Barcode,Hugo_Symbol,pathway) 

# cooncoplot
genes = pt.vs.rt$results$Hugo_Symbol[pt.vs.rt$results$pval<0.001]
pdf("mut_onco.pdf",w=15)
coOncoplot(m1 = maflow, m2 = mafhigh, m1Name = 'Low', m2Name = 'High',geneNamefont = 0.6, genes = genes, removeNonMutated = TRUE)
dev.off()

pdf("low_pathway.pdf",h=5)
panplow <- OncogenicPathways(maf = maflow)
dev.off()

pdf("high_pathway.pdf",h=5)
panphigh <- OncogenicPathways(maf = mafhigh)
dev.off()

pdf("low_cell_cycle_pathway_oncoplot.pdf",h=4)
PlotOncogenicPathways(maf = maflow, pathways = "Cell_Cycle")
dev.off()

pdf("high_cell_cycle_pathway_oncoplot.pdf",h=2,w=5)
PlotOncogenicPathways(maf = mafhigh, pathways = "Cell_Cycle")
dev.off()

pdf("low_oncoplot_top20.pdf",w=7,h=5)
oncoplot(maf = maflow, top = 20, fontSize = 0.7 ,showTumorSampleBarcodes = F)
dev.off()

pdf("high_oncoplot_top20.pdf",w=7,h=5)
oncoplot(maf = mafhigh, top = 20, fontSize = 0.7 ,showTumorSampleBarcodes = F)
dev.off()

tmblow=tmb(maflow,captureSize = 35.8,logScale = F)   
pdf("tmb_high.pdf")
tmbhigh=tmb(mafhigh,captureSize = 35.8,logScale = F)    
dev.off()

wilcox.test(tmbhigh$total_perMB,tmblow$total_perMB)

tmbinfo <- tmblow %>%
  mutate(INMT_status="low") %>%
  bind_rows(tmbhigh%>%mutate(INMT_status="high"))

pdf("tmb_compare.pdf",h=5,w=5)
plotutil_boxplot_standard(
  df_clicor = tmbinfo,
  cli_col_xaxis = "INMT_status",
  cli_col_yaxis = "total_perMB",
  ncase_show = FALSE
)
dev.off()

# EGFR/KARS


# immunotherapy
load("GSE135222_process_data.rda",verbose = T)

mat3 <- anno_ensembl(mat2)

write.table(mat3%>%as.data.frame()%>%rownames_to_column(var="Symbol"),
            "GSE135222_exp.txt",sep="\t",quote=F,row.names = F)

write.table(t(scale(t(mat3)))%>%as.data.frame()%>%rownames_to_column(var="Symbol")%>%filter(Symbol %in% imexample$Symbol),
            "GSE135222_exp2.txt",sep="\t",quote=F,row.names = F)

INMT2 <- mat2['ENSG00000241644.2',,drop=F]

meta2 <- t(INMT2) %>% 
  as.data.frame() %>% 
  rownames_to_column(var="sample_id") %>% 
  dplyr::rename(INMT=`ENSG00000241644.2`) %>%
  inner_join(clin2)

meta2 <- meta2 %>%
  mutate(PFS=as.numeric(PFS),
         PFS.status=as.numeric(PFS.status))

cutp <- surv_cutpoint(meta2,time="PFS",event = "PFS.status",variables = "INMT")
cutp

# meta2 <- meta2 %>% mutate(INMT_status=ifelse(INMT>quantile(INMT,0.7),"high","low")) %>%
#   mutate(INMT_status=factor(INMT_status,levels = c("low","high")))

meta2 <- meta2 %>% mutate(INMT_status=ifelse(INMT>1.782409,"high","low")) %>%
  mutate(INMT_status=factor(INMT_status,levels = c("low","high")))


GSE135222_clicor_result <-
  OncoScience::clicor_pipe(
    clicor_report = NULL,
    clicor_patient = meta2,
    cat_variates = c("Clinical_benefit"  , "INMT_status"),
    con_variates = c("Mutation_burden"  ,"Global_methylation_level", "Aneuploidy_level", "INMT"),
    output_result_files = TRUE,
    survival_variates = c("PFS"),
    time_unit = "months",
    pvalue_for_cor = 1,
    clicor_outdir = "./GSE135222_clicor_test/"
  )

pdf("GSE135222_INMT_survival.pdf")
plotutil_survival_standard(
  df_clicor = meta2,
  surfit_col = "INMT_status",
  survival_col = "PFS",
  time_unit = "months"
)
dev.off()

survfit(Surv(PFS,PFS.status)~INMT_status,data=meta2)

kkk <- con_cut(meta2,con_var = "INMT",y = c('PFS',"PFS.status"))
kkk$plot

# Genome-wide methylation patterns predict clinical benefit of immunotherapy in lung cancer
# 原文中显示TMB、TNB、Aneuploidy、PD-L1 expression都和PFS无关，见附件1

dependent_os <- "Surv(PFS,PFS.status)"
explanatory <- c("INMT","Mutation_burden", "Global_methylation_level", "Aneuploidy_level")

meta2 %>% 
  finalfit(dependent_os,explanatory)

pdf("GSE135222-INMT_multicox.pdf",w=6,h=2)
ggforest(
  coxph(Surv(PFS,PFS.status)~Mutation_burden+INMT_status,data=meta2)
)
dev.off()

yyy <- coxph(Surv(PFS,PFS.status)~INMT_status,data=meta2 %>% 
        mutate(INMT_status=factor(INMT_status,levels=c("high","low"))))
summary(yyy)

GSE135222_sig<-calculate_sig_score(pdata = NULL,
                               eset = mat3,
                               signature =signature_collection,
                               method = "ssgsea",
                               mini_gene_count = 2)

res <- iobr_cor_plot(pdata_group = meta2,
                     id1="sample_id",
                     feature_data = GSE135222_sig,
                     id2="ID",
                     target=NULL,
                     group="INMT_status",
                     is_target_continuous = F,
                     padj_cutoff           = 1,
                     index                 = 1,
                     category              = "signature",
                     signature_group       = sig_group,
                     ProjectID             = "GSE135222",
                     palette_box           = "paired1",
                     palette_corplot       = "pheatmap",
                     palette_heatmap       = 2,
                     feature_limit         = 26,
                     character_limit       = 30,
                     show_heatmap_col_name = FALSE,
                     show_col              = FALSE,
                     show_plot             = TRUE,
                     path                  = "1-GSE135222-relevant-signatures"
)

cibersort<-deconvo_tme(eset = mat3, method = "cibersort", arrays = FALSE, perm = 1000 )

res2 <- iobr_cor_plot(pdata_group = meta2,
                     id1="sample_id",
                     feature_data = cibersort,
                     id2="ID",
                     target=NULL,
                     group="INMT_status",
                     is_target_continuous = F,
                     padj_cutoff           = 1,
                     index                 = 1,
                     category              = "signature",
                     signature_group       = sig_group,
                     ProjectID             = "GSE135222",
                     palette_box           = "set2",
                     palette_corplot       = "pheatmap",
                     palette_heatmap       = 2,
                     feature_limit         = 26,
                     character_limit       = 30,
                     show_heatmap_col_name = FALSE,
                     show_col              = FALSE,
                     show_plot             = TRUE,
                     path                  = "1-GSE135222-cibersort"
)

# immune signature
t(mat3[immune_signature$Symbol[immune_signature$Symbol %in% rownames(mat3)],]) %>%
  as.data.frame() %>%
  rownames_to_column(var="sample_id") %>%
  inner_join(meta2) -> GSE135222_sig_meta

pdf("GSE135222_INMT_immune_genes_cor.pdf")
for (sig in unique(immune_signature$Function)){
  pcor = ggcorrplot::ggcorrplot(
    cor(GSE135222_sig_meta %>% 
          dplyr::select(any_of(c(immune_signature$Symbol[immune_signature$Function==sig],"INMT")))),
    hc.order = TRUE, type = "lower", lab = TRUE
  )
  print(pcor)
}
dev.off()

pdf("GSE135222_INMT_high_low_immune_genes.pdf",h=4,w=8)
for (sig in unique(immune_signature$Function)){
  sigtmp <- GSE135222_sig_meta %>% 
    dplyr::select(
      any_of(c(immune_signature$Symbol[immune_signature$Function==sig],
               "INMT_status"))
    ) %>%
    pivot_longer(!INMT_status,
                 names_to = "gene",
                 values_to = "TPM")
  p <- ggboxplot(sigtmp, x="gene", y="TPM", color = "INMT_status", 
                 palette = "jco", 
                 #outlier.shape = NA,
                 add = "jitter",add.params = list(size=0.2),
                 ggtheme = theme_bw()+theme(panel.grid =element_blank())) +
    stat_compare_means(aes(group=INMT_status), label = "p.signif",method = "wilcox.test") + 
    xlab("")+
    ggtitle(sig) +
    theme(axis.text.x=element_text(size=10,vjust=1,hjust=1,angle=45))
  
  print(p)
  
}
dev.off()

pdf("GSE135222_INMT_LAG3_cor.pdf",h=4,w=4)
ggplot(GSE135222_sig_meta,aes(INMT,LAG3)) +
  geom_point() +
  geom_smooth(method="lm") +
  theme_bw() +
  stat_cor(method = "spearman",color="red",label.x = 3, label.y = 3.6)
dev.off()

pdf("GSE135222_INMT_CD274_cor.pdf",h=4,w=4)
ggplot(GSE135222_sig_meta,aes(INMT,CD274)) +
  geom_point() +
  geom_smooth(method="lm") +
  theme_bw() +
  stat_cor(method = "spearman",color="red",label.x = 2.5, label.y = 4.2)
dev.off()


cor.test(GSE135222_sig_meta$INMT,GSE135222_sig_meta$LAG3,method = "spearman")

## immune signature2
color_pal <- c("#fb8072", "#80b1d3", "#bebada", "#fdb462", 
               "#b3de69", "#ffffb3", "#fccde5", "#8dd3c7")

mySig <- c("Immune_Checkpoint","CD_8_T_effector","IFNG_signature_Ayers_et_al",
           "T_cell_inflamed_GEP_Ayers_et_al","MHC_Class_I")

GSE135222_sig %>%
  inner_join(meta2,by=c("ID"="sample_id")) -> GSE135222_sig_meta2

pdf("GSE135222_INMT_high_low_immune_signatures.pdf",h=4,w=4.5)
for (sig in mySig){

  p <- ggboxplot(GSE135222_sig_meta2, x="INMT_status", y=sig, 
                 fill = "INMT_status", 
                 palette = color_pal, 
                 #outlier.shape = NA,
                # add = "jitter",add.params = list(size=0.5),
                 ggtheme = theme_bw()+theme(panel.grid =element_blank())) +
    stat_compare_means(label.x = 1.3, label = "p.format",method = "wilcox.test") + 
    xlab("")+
    #ggtitle(sig) +
    theme(axis.text=element_text(size=12))
  
  print(p)
  
}
dev.off()


GSE135222_sig_meta3 <- GSE135222_sig_meta2 %>%
  dplyr::select(INMT_status,all_of(mySig)) %>%
  pivot_longer(cols=mySig,
               names_to="Signature",
               values_to="Signature score")
pdf("GSE135222_INMT_high_low_immune_signatures2.pdf",h=5,w=8)
ggboxplot(GSE135222_sig_meta3, x="Signature", y="Signature score", fill = "INMT_status", 
          palette = color_pal, 
          #outlier.shape = NA,
          #add = "jitter",add.params = list(size=0.2),
          ggtheme = theme_bw()+theme(panel.grid =element_blank())) +
  stat_compare_means(aes(group=INMT_status), label = "p.format",method = "wilcox.test") + 
  xlab("")+
  theme(axis.text.x=element_text(size=8,vjust=1,hjust=1,angle=45))
dev.off()

## cohort2 GSE126044
# gmat <- data.table::fread("GSE126044_counts.txt.gz")
# 
# gmat <- gmat[!duplicated(gmat$V1),]
# 
# gmat <- gmat %>%
#   column_to_rownames(var="V1")
# 
# tmat <- count2tpm(
#   gmat,
#   idType = "SYMBOL",
#   org="hsa"
# )
load("GSE126044_tpm.rda",verbose = T)
gcli <- openxlsx::read.xlsx("1.文献资料/GSE126044_Table_S1-6/Supplementary Table S2.xlsx",sheet=1,startRow=2)

tmeta <- t(tmat['INMT',,drop=F]) %>% 
  as.data.frame() %>% 
  rownames_to_column(var="ID") %>% 
  inner_join(gcli)

GSE126044_clicor_result <-
  OncoScience::clicor_pipe(
    clicor_report = NULL,
    clicor_patient = tmeta,
    cat_variates = c("PD-L1.expression", "Sex", "Responsiveness"),
    con_variates = c("Age", "INMT"),
    output_result_files = TRUE,
    pvalue_for_cor = 1,
    clicor_outdir = "./GSE126044_clicor_test/"
  )

#geo2 <- getGEO(GEO="GSE126044",getGPL=F,destdir="./")

# 
pd1_meta <- data.table::fread("Survival-data-PDL1-2021-11-03.csv")

ppp <- con_cut(pd1_meta,con_var = "INMT",y = c('OS.time',"OS"))
ppp$plot

cutp <- surv_cutpoint(pd1_meta,time="OS.time",event = "OS",variables = "INMT")
cutp

pd1_meta <- pd1_meta %>%
  mutate(INMT_status=ifelse(INMT>2.755781,"high","low")) %>%
  mutate(INMT_status=factor(INMT_status,levels = c("low","high")))


ggsurvplot(
  survfit(Surv(OS.time,OS)~INMT_status,data=pd1_meta),
  data=pd1_meta,
  pval = T,
  risk.table = T
)

# hub genes analysis
## ASPM, BUB1B, CDC20, BUB1, TTK, CDK1, CCNA2, KIF2C, CCNB2, DLGAP5

hubgenes <- c('ASPM', 'BUB1B', 'CDC20', 'BUB1', 'TTK', 'CDK1', 'CCNA2', 'KIF2C', 'CCNB2', 'DLGAP5')

hub_cor <- cor.one(t(eset2)[,c("INMT",hubgenes)],"INMT")

hub_cor <- hub_cor %>%
  rownames_to_column(var="Hub_gens")

write.table(hub_cor,"hub_gens_correlation.txt",sep="\t",quote=F,row.names = F)

library(corrplot)
library(circlize)

cor_new<-cor(t(eset2)[,c("INMT",hubgenes)])#计算相关性系数

col_fun = colorRamp2(c(-1, 0, 1), c("#67BE54", "#FFFFFF", "#F82C2B"))
lgd_links = Legend(at = c(-1, 0, 1), col_fun = col_fun,
                   title_position = "topleft", title = "Correlation")

pdf("hub_genes_correlation_chord.pdf")
chordDiagram(cor_new, grid.col = 1:11, symmetric = TRUE, col = col_fun)

draw(lgd_links, x = unit(4, "mm"), y = unit(4, "mm"), just = c("left", "bottom"))
circos.clear()

dev.off()

# library(gridBase)
# 
# pdf("hub_genes_correlation_chord.pdf")
# plot.new()
# circle_size = unit(1, "snpc") 
# pushViewport(viewport(x = 0.5, y = 1, width = circle_size, height = circle_size,
#                       just = c("center", "top")))
# par(omi = gridOMI(), new = TRUE)
# chordDiagram(cor_new, grid.col = 1:11, symmetric = TRUE, col = col_fun)
# upViewport()
# 
# draw(lgd_links, y = unit(1, "npc") -unit(1, "snpc"), just="top")
# circos.clear()
# dev.off()

pdf("hub_genes_correlation_dotline.pdf",h=5,w=5)
# ggplot(hub_cor,aes(Hub_gens,cor))+
#   geom_segment(aes(x=Hub_gens, 
#                    xend=Hub_gens,
#                    y=0, 
#                    yend=cor))+
#   geom_point(aes(size=-log10(p.value),color=-log10(p.value)))+
#   theme_classic() + 
#   theme(axis.text.x = element_text(angle = 45,hjust = 1),
#         panel.grid = element_blank()) +
#   #scale_y_continuous(expand = c(0,0)) +
#   labs(x="",y="Correlation")

ggplot(hub_cor,aes(cor,Hub_gens))+
  geom_segment(aes(x=0, 
                   xend=cor,
                   y=Hub_gens, 
                   yend=Hub_gens))+
  geom_point(aes(size=-log10(p.value),color=-log10(p.value)))+
  theme_bw() + 
  theme(
        panel.grid = element_blank()) +
  #scale_y_continuous(expand = c(0,0)) +
  labs(y="",x="Correlation") +
  scale_color_gradient(low="green",high="red") +
  scale_size(guide="none")
 
  
dev.off()


# drug sensitivity
library(oncoPredict)
dir='~/Documents/database/oncoPredict/DataFiles/Training Data/' #/Users/wangjian/Documents/database/oncoPredict/DataFiles/Training Data
GDSC2_Expr = readRDS(file=file.path(dir,'GDSC2_Expr (RMA Normalized and Log Transformed).rds'))
GDSC2_Res = readRDS(file = file.path(dir,"GDSC2_Res.rds"))
GDSC2_Res <- exp(GDSC2_Res) 

GDSC2_Expr[1:5,1:5]
GDSC2_Res[1:5,1:5]

calcPhenotype(trainingExprData = GDSC2_Expr,
              trainingPtype = GDSC2_Res,
              testExprData = as.matrix(eset2),
              batchCorrect = 'eb',  #   "eb" for ComBat  
              powerTransformPhenotype = TRUE,
              removeLowVaryingGenes = 0.2,
              minNumSamples = 10, 
              printOutput = TRUE, 
              removeLowVaringGenesFrom = 'rawData' )


gdscv2_cellline <- read.xlsx("/Users/wangjian/Documents/database/oncoPredict/DataFiles/GLDS/GDSCv2/Cell_Lines_Details.xlsx",sheet=1)

cosids <- gdscv2_cellline %>%
  filter(`Cancer.Type.(matching.TCGA.label)`=="LUAD") %>%
  filter(Gene.Expression=="Y") %>%
  mutate(cosmic_id=paste0("COSMIC_",COSMIC.identifier)) %>%
  pull(cosmic_id)

lungdrugs <- c('Cisplatin', 'Docetaxel', 'Irinotecan', 'Paclitaxel', 'Etoposide', 'Pemetrexed', 'Vinorelbine', 'Gemcitabine')

GDSC2_Res_filter <- GDSC2_Res[which(rownames(GDSC2_Res) %in% cosids),]

colnames(GDSC2_Res_filter) <- sub("_.*$","",colnames(GDSC2_Res_filter))


resphe <- calcPhenotype(trainingExprData = GDSC2_Expr[,which(colnames(GDSC2_Expr) %in% cosids)],
              trainingPtype = GDSC2_Res_filter[,which(colnames(GDSC2_Res_filter) %in% lungdrugs)],
              testExprData = as.matrix(eset2),
              batchCorrect = 'eb',  #   "eb" for ComBat  
              powerTransformPhenotype = TRUE,
              removeLowVaryingGenes = 0.2,
              minNumSamples = 10, 
              printOutput = TRUE, 
              removeLowVaringGenesFrom = 'rawData' )

ic50 <- data.table::fread("calcPhenotype_Output/DrugPredictions.csv")

tumor_ic50 <- tumor_meta %>%
  inner_join(ic50%>%dplyr::select(c(1:2,4:8)),by=c("sample_id"="V1"))

ic50_clicor_result <-
  OncoScience::clicor_pipe(
    clicor_report = NULL,
    clicor_patient = tumor_ic50,
    cat_variates = c("INMT_status"),
    con_variates = c("Cisplatin",   "Paclitaxel",  "Irinotecan",  "Gemcitabine", "Docetaxel",   "Vinorelbine"),
    output_result_files = TRUE,
    pvalue_for_cor = 1,
    clicor_outdir = "./IC50_clicor_test/"
  )

# pRRophetic

load("TCGA-LUAD_estimated_IC50.rda",verbose = T)

pRR_ic50 <- t(res.df) %>%
  as.data.frame() %>%
  rownames_to_column(var="sample_id") %>%
  inner_join(tumor_meta)

pRR_ic50_clicor_result <-
  OncoScience::clicor_pipe(
    clicor_report = NULL,
    clicor_patient = pRR_ic50,
    cat_variates = c("INMT_status"),
    con_variates = c("Cisplatin",   "Paclitaxel",  "Etoposide",  "Gemcitabine", "Docetaxel",   "Vinorelbine"),
    output_result_files = TRUE,
    pvalue_for_cor = 1,
    clicor_outdir = "./pRRophetic_IC50_clicor_test/"
  )
